# Supplementary material for: Impact of substrate choice on human osteoclast differentiation and secretome: Implications for targeted therapeutic development
Source: PLoS One. 2025 Oct 17;20(10):e0333180. doi: 10.1371/journal.pone.0333180 (PMC12533897; doi:10.1371/journal.pone.0333180)
Supplement: S1 Table — https://maayanlab.cloud/Enrichr/ (XLSX) [file pone.0333180.s001.xlsx]

## Sheet: Reactome mineralized
Term	Overlap	P-value	Adjusted P-value	Old P-value	Old Adjusted P-value	Odds Ratio	Combined Score	Genes	Database
RHOQ GTPase Cycle R-HSA-9013406	1959-02-01	0.010704648823228032	0.3672770484356242	0	0	1368421052631570	6208631906453380	OBSCN;OPHN1	Reactome
IRS Activation R-HSA-74713	2024-05-01	0.013181151581290242	0.3672770484356242	0	0	958798076923077	4150605599326820	IRS1	Reactome
SOS-mediated Signaling R-HSA-112412	2024-06-01	0.015796862298306416	0.3672770484356242	0	0	76.7	3181473007644560	IRS1	Reactome
Activated NTRK3 Signals Thru PI3K R-HSA-9603381	2024-06-01	0.015796862298306416	0.3672770484356242	0	0	76.7	3181473007644560	IRS1	Reactome
PI3K/AKT Activation R-HSA-198203	2024-09-01	0.023603252767760232	0.3822795954867133	0	0	4793028846153840	1.79565e+16	IRS1	Reactome
Signal Attenuation R-HSA-74749	2024-10-01	0.026191859470542787	0.3822795954867133	0	0	426025641025641	1.55172e+16	IRS1	Reactome
Signaling By Leptin R-HSA-2586552	2024-11-01	0.02877373299362358	0.3822795954867133	0	0	3.83404e+16	1360428936891650	IRS1	Reactome
Signaling By NTRK3 (TRKC) R-HSA-9034015	2016-01-01	0.04158270052170735	0.4707414483867999	0	0	2.55538e+16	8126304639681270	IRS1	Reactome
Mitochondrial Calcium Ion Transport R-HSA-8949215	2022-01-01	0.05673482023315897	0.4707414483867999	0	0	1.82473e+16	5.23581e+16	AKAP1	Reactome
RHOA GTPase Cycle R-HSA-8980692	2/147	0.057958498862840435	0.4707414483867999	0	0	5.35551e+16	1.52526e+16	OBSCN;OPHN1	Reactome
Growth Hormone Receptor Signaling R-HSA-982772	2024-01-01	0.061733106226820024	0.4707414483867999	0	0	1665886287625410	463938490228076	IRS1	Reactome
Interleukin-7 Signaling R-HSA-1266695	2025-01-01	0.0642224954747202	0.4707414483867999	0	0	1.59639e+16	4.38274e+16	IRS1	Reactome
Signaling By ALK R-HSA-201556	2026-01-01	0.06670540432209354	0.4707414483867999	0	0	1.53246e+16	4149092576513870	IRS1	Reactome
FCERI Mediated Ca+2 Mobilization R-HSA-2871809	2029-01-01	0.07411541375319	0.4707414483867999	0	0	1.36806e+16	3.55988e+16	ITK	Reactome
Generation Of Second Messenger Molecules R-HSA-202433	1932-01-01	0.08146769264082336	0.4707414483867999	0	0	1235483870967740	3.09804e+16	ITK	Reactome
Elastic Fibre Formation R-HSA-1566948	1939-01-01	0.09840097371317154	0.4707414483867999	0	0	1.00754e+16	2.33619e+16	FBN1	Reactome
Voltage Gated Potassium Channels R-HSA-1296072	1943-01-01	0.10793922397015307	0.4707414483867999	0	0	9114010989010980	2.02895e+16	KCNG4	Reactome
PI3K Cascade R-HSA-109704	1944-01-01	0.11030827463950899	0.4707414483867999	0	0	8901610017889080	1962338863797710	IRS1	Reactome
IRS-mediated Signaling R-HSA-112399	1947-01-01	0.11737845127517897	0.4707414483867999	0	0	8319816053511700	1782397404646530	IRS1	Reactome
IRS-related Events Triggered By IGF1R R-HSA-2428928	1951-01-01	0.12671966397645323	0.4707414483867999	0	0	7652692307692300	1.58088e+16	IRS1	Reactome
IGF1R Signaling Cascade R-HSA-2428924	1952-01-01	0.12903976956627014	0.4707414483867999	0	0	7502262443438910	1.53619e+16	IRS1	Reactome
Insulin Receptor Signaling Cascade R-HSA-74751	1953-01-01	0.1313538272083178	0.4707414483867999	0	0	7357618343195260	1.49349e+16	IRS1	Reactome
Signaling By Type 1 Insulin-like Growth Factor 1 Receptor (IGF1R) R-HSA-2404192	1953-01-01	0.1313538272083178	0.4707414483867999	0	0	7357618343195260	1.49349e+16	IRS1	Reactome
RHOJ GTPase Cycle R-HSA-9013409	1954-01-01	0.13366185231401212	0.4707414483867999	0	0	7218432510885340	1.45267e+16	OPHN1	Reactome
Signaling By ALK Fusions And Activated Point Mutants R-HSA-9725370	1955-01-01	0.1359638603430485	0.4707414483867999	0	0	7.0844e+16	1.4136e+16	IRS1	Reactome
Degradation Of DVL R-HSA-4641258	1955-01-01	0.1359638603430485	0.4707414483867999	0	0	7.0844e+16	1.4136e+16	HECW1	Reactome
NRAGE Signals Death Thru JNK R-HSA-193648	1957-01-01	0.14054988666177856	0.4707414483867999	0	0	6830700549450540	1.34032e+16	OBSCN	Reactome
Integrin Cell Surface Interactions R-HSA-216083	1966-01-01	0.16089319370328137	0.4707414483867999	0	0	5882248520710050	1.0747e+16	FBN1	Reactome
Sensory Processing Of Sound By Inner Hair Cells Of Cochlea R-HSA-9662360	1967-01-01	0.16312418577706625	0.4707414483867999	0	0	5.79283e+16	1.05038e+16	BSN	Reactome
RHOB GTPase Cycle R-HSA-9013026	1969-01-01	0.16756872462309957	0.4707414483867999	0	0	5.62189e+16	1.00427e+16	OPHN1	Reactome
RHOC GTPase Cycle R-HSA-9013106	1973-01-01	0.1763884367943279	0.4707414483867999	0	0	5308493589743580	9210590394266860	OPHN1	Reactome
RHOG GTPase Cycle R-HSA-9013408	1974-01-01	0.1785789998452881	0.4707414483867999	0	0	5235511064278180	901934160721506	OPHN1	Reactome
Cell Death Signaling Via NRAGE, NRIF And NADE R-HSA-204998	1974-01-01	0.1785789998452881	0.4707414483867999	0	0	5235511064278180	901934160721506	OBSCN	Reactome
Sensory Processing Of Sound R-HSA-9659379	1975-01-01	0.18076384627851877	0.4707414483867999	0	0	5164501039501030	8834208607380440	BSN	Reactome
Signaling By Insulin Receptor R-HSA-74752	1977-01-01	0.1851164478822136	0.4707414483867999	0	0	5028087044534410	8481227409392350	IRS1	Reactome
Constitutive Signaling By Aberrant PI3K In Cancer R-HSA-2219530	1978-01-01	0.18728423215388812	0.4707414483867999	0	0	4962537462537460	8312884750125270	IRS1	Reactome
G Alpha (12/13) Signaling Events R-HSA-416482	1978-01-01	0.18728423215388812	0.4707414483867999	0	0	4962537462537460	8312884750125270	OBSCN	Reactome
RAC2 GTPase Cycle R-HSA-9013404	1987-01-01	0.20654139797801352	0.48624555481648174	0	0	4.44119e+16	700488593040589	OPHN1	Reactome
HCMV Late Events R-HSA-9610379	1991-01-01	0.21495575933398842	0.48624555481648174	0	0	4.24295e+16	6522782832535750	IRS1	Reactome
RAC3 GTPase Cycle R-HSA-9013423	1993-01-01	0.2191300468797104	0.48624555481648174	0	0	4150292642140460	6300517358841770	OPHN1	Reactome
P75 NTR Receptor-Mediated Signaling R-HSA-193704	1995-01-01	0.22328255524810228	0.48624555481648174	0	0	406157937806874	6089596006225380	OBSCN	Reactome
HCMV Early Events R-HSA-9609690	1996-01-01	0.22535067707618797	0.48624555481648174	0	0	4018623481781370	5988140905299790	IRS1	Reactome
KEAP1-NFE2L2 Pathway R-HSA-9755511	1/100	0.23356927222454107	0.48624555481648174	0	0	3.85548e+16	5606931137649970	MUL1	Reactome
Potassium Channels R-HSA-1296071	1/102	0.23764642747380324	0.48624555481648174	0	0	3778750952018270	542995670098592	KCNG4	Reactome
PI3K/AKT Signaling In Cancer R-HSA-2219528	1/105	0.24372229058483633	0.48624555481648174	0	0	3.66919e+16	5179895736888650	IRS1	Reactome
PI5P, PP2A And IER3 Regulate PI3K/AKT Signaling R-HSA-6811558	1/106	0.2457370008212327	0.48624555481648174	0	0	3634065934065930	5100387616495910	IRS1	Reactome
Post-translational Protein Phosphorylation R-HSA-8957275	1/106	0.2457370008212327	0.48624555481648174	0	0	3634065934065930	5100387616495910	FBN1	Reactome
Negative Regulation Of PI3K/AKT Network R-HSA-199418	1/113	0.2596932737449941	0.4940098267896406	0	0	340573489010989	4591795895412040	IRS1	Reactome
Signaling By NTRK1 (TRKA) R-HSA-187037	1/114	0.26166623087870555	0.4940098267896406	0	0	3375425459496250	4525384021524590	IRS1	Reactome
TCR Signaling R-HSA-202403	1/116	0.26559668106969925	0.4940098267896406	0	0	3316387959866220	4396788749257640	ITK	Reactome
HCMV Infection R-HSA-9609646	1/121	0.2753332147632474	0.49932463068000105	0	0	3177403846153840	4098130405054640	IRS1	Reactome
Regulation Of IGF Transport And Uptake By IGFBPs R-HSA-381426	1/123	0.27919226661677476	0.49932463068000105	0	0	3125	3.98705e+16	FBN1	Reactome
Fc Epsilon Receptor (FCERI) Signaling R-HSA-2454202	1/130	0.29254082698316297	0.5103115763525761	0	0	295438282647585	3631382731464100	ITK	Reactome
Signaling By NTRKs R-HSA-166520	1/132	0.2963099475595603	0.5103115763525761	0	0	2908984145625360	3538340690694300	IRS1	Reactome
Factors Involved In Megakaryocyte Development And Platelet Production R-HSA-983231	1/136	0.3037891783385338	0.5136798833724299	0	0	2.82222e+16	3.36246e+16	AKAP1	Reactome
Death Receptor Signaling R-HSA-73887	1/139	0.3093473638534097	0.5137375863994126	0	0	2.76045e+16	3238811467495040	OBSCN	Reactome
RHO GTPase Cycle R-HSA-9012999	2/441	0.32675769125912857	0.5252287981459554	0	0	1.74264e+16	1.94921e+16	OBSCN;OPHN1	Reactome
CDC42 GTPase Cycle R-HSA-9013148	1/149	0.327562046155542	0.5252287981459554	0	0	2572635135135130	2.87126e+16	OPHN1	Reactome
RAC1 GTPase Cycle R-HSA-9013149	1/178	0.37776066757076654	0.5954532556623947	0	0	2.14798e+16	2.09105e+16	OPHN1	Reactome
Cellular Response To Chemical Stress R-HSA-9711123	1/182	0.3843894780616104	0.5958036909954961	0	0	2100084997875050	2007889113102010	MUL1	Reactome
TCF Dependent Signaling In Response To WNT R-HSA-201681	1/198	0.4102187971882732	0.6224130089022666	0	0	1.92796e+16	1717934990867150	HECW1	Reactome
Ub-specific Processing Proteases R-HSA-5689880	1/201	0.41494200593484437	0.6224130089022666	0	0	189875	1.67017e+16	MUL1	Reactome
Neddylation R-HSA-8951664	1/237	0.4688056586601584	0.6920464484983291	0	0	160617666232073	1.21679e+16	MUL1	Reactome
PIP3 Activates AKT Signaling R-HSA-1257604	1/268	0.5112661950445853	0.7088692436251743	0	0	1.41746e+16	0.9509234463577813	IRS1	Reactome
Signaling By Rho GTPases R-HSA-194315	2/644	0.51266468653522	0.7088692436251743	0	0	1.17922e+16	0.7878756930265876	OBSCN;OPHN1	Reactome
RAF/MAP Kinase Cascade R-HSA-5673001	1/271	0.5151940212830771	0.7088692436251743	0	0	1.4015e+16	0.9294883758017314	IRS1	Reactome
MAPK1/MAPK3 Signaling R-HSA-5684996	1/277	0.5229569850968503	0.7088692436251743	0	0	1.37061e+16	0.8885064834210398	IRS1	Reactome
Deubiquitination R-HSA-5688426	1/279	0.525517435890853	0.7088692436251743	0	0	1360611510791360	0.8753792259141394	MUL1	Reactome
Signaling By Rho GTPases, Miro GTPases And RHOBTB3 R-HSA-9716542	2/660	0.5259352452702907	0.7088692436251743	0	0	1.14959e+16	0.7387014278150893	OBSCN;OPHN1	Reactome
Extracellular Matrix Organization R-HSA-1474244	1/291	0.5405993831503263	0.7129507877828719	0	0	1.30351e+16	0.8017615640632865	FBN1	Reactome
Signaling By WNT R-HSA-195721	1/294	0.5442957627159559	0.7129507877828719	0	0	1.28997e+16	0.7846410569465295	HECW1	Reactome
Intracellular Signaling By Second Messengers R-HSA-9006925	1/306	0.5587916846112121	0.7217725926228157	0	0	1.23846e+16	0.7207580287189942	IRS1	Reactome
MAPK Family Signaling Cascades R-HSA-5683057	1/318	0.5728349184474477	0.7297759919946937	0	0	1.19085e+16	0.6634922187442865	IRS1	Reactome
Neuronal System R-HSA-112316	1/386	0.6445091680446112	0.8099912517317411	0	0	0.9771228771228772	0.42921708409692166	KCNG4	Reactome
Diseases Of Signal Transduction By Growth Factor Receptors And Second Messengers R-HSA-5663202	1/424	0.6792756958341469	0.8423018628343422	0	0	0.8876159301691217	0.34326611245315214	IRS1	Reactome
Signaling By Interleukins R-HSA-449147	1/453	0.7035421959181805	0.8609134765840892	0	0	0.829433287950987	0.2916514906237919	IRS1	Reactome
Signaling By Receptor Tyrosine Kinases R-HSA-9006934	1/496	0.7362423802516378	0.8892278099143158	0	0	0.7557109557109557	0.23139559129158635	IRS1	Reactome
Hemostasis R-HSA-109582	1/576	0.7879330414548146	0.9335470283169593	0	0	0.6478929765886288	0.15442021505738052	AKAP1	Reactome
Sensory Perception R-HSA-9709957	1/616	0.8099094774622454	0.9335470283169593	0	0	0.6045028142589118	0.1274490171782567	BSN	Reactome
GPCR Downstream Signaling R-HSA-388396	1/619	0.8114645294594549	0.9335470283169593	0	0	0.6014749813293503	0.1256569068362602	OBSCN	Reactome
Signaling By GPCR R-HSA-372790	1/689	0.8444046586796329	0.9335470283169593	0	0	0.5383217799642218	0.09104283441730368	OBSCN	Reactome
Cytokine Signaling In Immune System R-HSA-1280215	1/702	0.8498672738560136	0.9335470283169593	0	0	0.5279820037309338	0.08588952002541349	IRS1	Reactome
Transport Of Small Molecules R-HSA-382551	1/706	0.8515098978500616	0.9335470283169593	0	0	0.5248772504091653	0.08437095005923345	AKAP1	Reactome
Cellular Responses To Stress R-HSA-2262752	1/722	0.8579058719283562	0.9335470283169593	0	0	0.5128027312493332	0.0785926039546786	MUL1	Reactome
Adaptive Immune System R-HSA-1280218	1/733	0.8621454918528928	0.9335470283169593	0	0	0.5048076923076923	0.07487875020876401	ITK	Reactome
Cellular Responses To Stimuli R-HSA-8953897	1/736	0.8632800476909517	0.9335470283169593	0	0	0.502668759811617	0.07390041859595091	MUL1	Reactome
Post-translational Protein Modification R-HSA-597592	2/1383	0.8896291029433291	0.9509828341808	0	0	0.5272110292342861	0.06165766801229656	MUL1;FBN1	Reactome
Signal Transduction R-HSA-162582	2465-04-01	0.905735808660729	0.9571980705164523	0	0	0.5800197364602078	0.05742637214203472	OBSCN;OPHN1;IRS1;HECW1	Reactome
Infectious Disease R-HSA-5663205	1/961	0.9267098864086538	0.9683597689438743	0	0	0.3803485576923077	0.028950124748524212	IRS1	Reactome
Innate Immune System R-HSA-168249	1/1035	0.9403944046631354	0.9717408848185733	0	0	0.3517519714328225	0.021617238303525774	ITK	Reactome
Metabolism Of Proteins R-HSA-392499	2/1890	0.9662682693750636	0.9809149274624972	0	0	0.37510385510136257	0.012871228068725074	MUL1;FBN1	Reactome
Immune System R-HSA-168256	1943-02-01	0.9703674551241908	0.9809149274624972	0	0	0.3637906476346334	0.010942989843787694	ITK;IRS1	Reactome
Disease R-HSA-1643685	1/1736	0.9919227093408272	0.9919227093408272	0	0	0.20186211483041455	0.0016371196571822006	IRS1	Reactome

## Sheet: KEEG Mineralized
Term	Overlap	P-value	Adjusted P-value	Old P-value	Old Adjusted P-value	Odds Ratio	Combined Score	Genes	Database
Aldosterone-regulated sodium reabsorption	1937-01-01	0.09359439709359604	0.4775488062918776	0	0	1.06362e+16	2.51949e+16	IRS1	KEGG
Type II diabetes mellitus	1946-01-01	0.11502787253673812	0.4775488062918776	0	0	8505128205128200	1.8393e+16	IRS1	KEGG
Regulation of lipolysis in adipocytes	1955-01-01	0.1359638603430485	0.4775488062918776	0	0	7.0844e+16	1.4136e+16	IRS1	KEGG
Adipocytokine signaling pathway	1969-01-01	0.16756872462309957	0.4775488062918776	0	0	5.62189e+16	1.00427e+16	IRS1	KEGG
TGF-beta signaling pathway	1994-01-01	0.22120901649506144	0.4775488062918776	0	0	410545905707196	6193689510005750	FBN1	KEGG
Longevity regulating pathway	1/102	0.23764642747380324	0.4775488062918776	0	0	3778750952018270	542995670098592	IRS1	KEGG
T cell receptor signaling pathway	1/104	0.24170230066444615	0.4775488062918776	0	0	3.705e+16	5261284893777140	ITK	KEGG
Insulin resistance	1/108	0.24975063629459984	0.4775488062918776	0	0	3565780014378140	4946779206400960	IRS1	KEGG
Leukocyte transendothelial migration	1/114	0.26166623087870555	0.4775488062918776	0	0	3375425459496250	4525384021524590	ITK	KEGG
Neurotrophin signaling pathway	1/119	0.2714538942389273	0.4775488062918776	0	0	3.23158e+16	4213866001479090	IRS1	KEGG
Growth hormone synthesis, secretion and action	1/119	0.2714538942389273	0.4775488062918776	0	0	3.23158e+16	4213866001479090	IRS1	KEGG
AMPK signaling pathway	1/120	0.27339609458184977	0.4775488062918776	0	0	3204266321913380	4155400355935300	IRS1	KEGG
FoxO signaling pathway	1/131	0.29442785660299275	0.4775488062918776	0	0	2931508875739640	3.58442e+16	IRS1	KEGG
Insulin signaling pathway	1/137	0.3056467657251325	0.4775488062918776	0	0	2801329185520360	3320486088836680	IRS1	KEGG
Autophagy	1/137	0.3056467657251325	0.4775488062918776	0	0	2801329185520360	3320486088836680	IRS1	KEGG
mTOR signaling pathway	1/154	0.336491800053793	0.4775488062918776	0	0	2.48793e+16	2709811284813390	IRS1	KEGG
Non-alcoholic fatty liver disease	1/155	0.33826373779007995	0.4775488062918776	0	0	2471653346653340	2.6791e+16	IRS1	KEGG
cGMP-PKG signaling pathway	1/167	0.35916822650094643	0.4788909686679286	0	0	2.29159e+16	2346506006824670	IRS1	KEGG
Chemokine signaling pathway	1/192	0.4006598720725818	0.5016842079787405	0	0	1.98913e+16	1.81934e+16	ITK	KEGG
Diabetic cardiomyopathy	1/203	0.4180701733156171	0.5016842079787405	0	0	1.87976e+16	1.63935e+16	IRS1	KEGG
Human T-cell leukemia virus 1 infection	1/219	0.4425117319916038	0.5057276937046901	0	0	1.74038e+16	1.41892e+16	MSX1	KEGG
MicroRNAs in cancer	1/310	0.5635223674103828	0.6147516735385993	0	0	1.22218e+16	0.7009796231018437	IRS1	KEGG
PI3K-Akt signaling pathway	1/354	0.6123851514247564	0.6277830344286087	0	0	1067443887557200	0.5234679305120253	IRS1	KEGG
Alzheimer disease	1/369	0.6277830344286087	0.6277830344286087	0	0	1.02315e+16	0.47633842696421586	IRS1	KEGG

## Sheet: Reactome Plastic
Overlap	P-value	Adjusted P-value	Old P-value	Old Adjusted P-value	Odds Ratio	Combined Score	Genes	Database
2024-08-03	1.15399e+10	0.001153988610253748	0	0	1.01923e+16	1.15883e+16	SHH;DHH;IHH	Reactome
2024-08-03	1.15399e+10	0.001153988610253748	0	0	1.01923e+16	1.15883e+16	SHH;DHH;IHH	Reactome
2018-03-01	1.60939e+12	0.01072926923828212	0	0	3.39573e+16	2.96599e+16	SHH;DHH;IHH	Reactome

## Sheet: KEEG plastic
Term	Overlap	P-value	Adjusted P-value	Old P-value	Old Adjusted P-value	Odds Ratio	Combined Score	Genes	Database
Hedgehog signaling pathway	1956-03-01	0.004632652888122375	0.47716324747660466	0	0	9592162554426700	5155428239538620	SHH;DHH;IHH	KEGG
Long-term depression	1960-02-01	0.05043087175915524	0.7636711458343852	0	0	5792518994739910	1730313328983520	PLCB4;NOS1	KEGG
NOD-like receptor signaling pathway	3/181	0.09539676401079462	0.7636711458343852	0	0	2.83809e+16	6668683183715720	PLCB4;XIAP;NOD1	KEGG
Fatty acid biosynthesis	2018-01-01	0.10270549097155077	0.7636711458343852	0	0	9818586258032620	223460193071682	ACACB	KEGG
Small cell lung cancer	1992-02-01	0.10559793000810143	0.7636711458343852	0	0	3726930320150650	8378573584715930	LAMA3;XIAP	KEGG
Salivary secretion	1993-02-01	0.10751245345200393	0.7636711458343852	0	0	3.68579e+16	8219856675033270	PLCB4;NOS1	KEGG
Circadian entrainment	1997-02-01	0.11526215321779891	0.7636711458343852	0	0	3529884032114180	762647736171259	PLCB4;NOS1	KEGG
Inflammatory mediator regulation of TRP channels	1998-02-01	0.1172216001086059	0.7636711458343852	0	0	3.49294e+16	7487772863993920	PLCB4;TRPM8	KEGG
Arginine biosynthesis	2022-01-01	0.1240681247160871	0.7636711458343852	0	0	7946778711484590	1658432696153100	NOS1	KEGG
Amoebiasis	2/102	0.1251423287328076	0.7636711458343852	0	0	3352542372881350	6967600747150830	PLCB4;LAMA3	KEGG
Renin-angiotensin system	2023-01-01	0.12932949536655852	0.7636711458343852	0	0	7585179526355990	1.55147e+16	AGTR2	KEGG
Glucagon signaling pathway	2/107	0.1352174352799241	0.7636711458343852	0	0	3.19209e+16	6386961626847270	PLCB4;ACACB	KEGG
Toxoplasmosis	2/112	0.14546748945276533	0.7636711458343852	0	0	3046224961479190	5872520576156290	LAMA3;XIAP	KEGG
AMPK signaling pathway	2/120	0.1621844324916145	0.7636711458343852	0	0	2838552140189600	5.16339e+16	RAB10;ACACB	KEGG
Relaxin signaling pathway	2/129	0.18137825753570733	0.7636711458343852	0	0	2636193780862130	4500432538927940	PLCB4;NOS1	KEGG
Shigellosis	3/246	0.1839342213759047	0.7636711458343852	0	0	2.07207e+16	3508380107309950	PLCB4;RRAGB;NOD1	KEGG
Propanoate metabolism	1934-01-01	0.18517625828747605	0.7636711458343852	0	0	5053985230455810	8523279038481910	ACACB	KEGG
Apelin signaling pathway	2/137	0.1987100171305795	0.7636711458343852	0	0	2.47897e+16	4005790034423570	PLCB4;NOS1	KEGG
African trypanosomiasis	1937-01-01	0.19978064389657788	0.7636711458343852	0	0	4632119514472450	7460191968044990	PLCB4	KEGG
Adrenergic signaling in cardiomyocytes	2/150	0.22725696040012605	0.7636711458343852	0	0	2259734310581760	3348189388627400	PLCB4;AGTR2	KEGG
Carbohydrate digestion and absorption	1947-01-01	0.24661247587538812	0.7636711458343852	0	0	3.62331e+16	5072406357587650	PLCB4	KEGG
Pyruvate metabolism	1947-01-01	0.24661247587538812	0.7636711458343852	0	0	3.62331e+16	5072406357587650	ACACB	KEGG
Arginine and proline metabolism	1950-01-01	0.26012446216628154	0.7636711458343852	0	0	3.40096e+16	4579716458908870	NOS1	KEGG
Endocrine and other factor-regulated calcium reabsorption	1953-01-01	0.27339609458184977	0.7636711458343852	0	0	3204266321913380	4155400355935300	PLCB4	KEGG
Axon guidance	2/182	0.2982827834200126	0.7636711458343852	0	0	1.85499e+16	2244006789473910	SHH;SLIT2	KEGG
Notch signaling pathway	1959-01-01	0.2992351841216251	0.7636711458343852	0	0	287192118226601	3465045984753350	NCOR2	KEGG
Basal cell carcinoma	1963-01-01	0.31595286842179027	0.7636711458343852	0	0	2686093792355650	3.09482e+16	SHH	KEGG
GnRH secretion	1964-01-01	0.3200701139153533	0.7636711458343852	0	0	2.64332e+16	3011314878250200	PLCB4	KEGG
Cortisol synthesis and secretion	1965-01-01	0.3241627832211248	0.7636711458343852	0	0	2601890756302520	2931054582110040	PLCB4	KEGG
Long-term potentiation	1967-01-01	0.33227497400202316	0.7636711458343852	0	0	2.52279e+16	2.77959e+16	PLCB4	KEGG
Focal adhesion	2/201	0.3401269648115753	0.7636711458343852	0	0	1.67626e+16	1.80774e+16	LAMA3;XIAP	KEGG
Adipocytokine signaling pathway	1969-01-01	0.3402905943677059	0.7636711458343852	0	0	2.44834e+16	2639205528733050	ACACB	KEGG
Renin secretion	1969-01-01	0.3402905943677059	0.7636711458343852	0	0	2.44834e+16	2639205528733050	PLCB4	KEGG
Epithelial cell signaling in Helicobacter pylori infection	1970-01-01	0.3442625474224455	0.7636711458343852	0	0	2412739008646930	2.57283e+16	NOD1	KEGG
Proteoglycans in cancer	2/205	0.3488497347699961	0.7636711458343852	0	0	1.6429e+16	1.73016e+16	SHH;IHH	KEGG
Inositol phosphate metabolism	1973-01-01	0.35603667068127076	0.7636711458343852	0	0	2.31186e+16	2387505646738290	PLCB4	KEGG
Thyroid hormone synthesis	1975-01-01	0.36376936689626144	0.7636711458343852	0	0	2.24915e+16	2274417983096220	PLCB4	KEGG
Gastric acid secretion	1976-01-01	0.3676011130846004	0.7636711458343852	0	0	2219047619047610	2220727128599100	PLCB4	KEGG
Pertussis	1976-01-01	0.3676011130846004	0.7636711458343852	0	0	2219047619047610	2220727128599100	NOD1	KEGG
Pathways in cancer	4/531	0.39501776972698077	0.7636711458343852	0	0	1.26631e+16	1.17618e+16	SHH;PLCB4;LAMA3;XIAP	KEGG
Taste transduction	1986-01-01	0.40468195750307323	0.7636711458343852	0	0	1.95699e+16	1.7704e+16	PLCB4	KEGG
Insulin secretion	1986-01-01	0.40468195750307323	0.7636711458343852	0	0	1.95699e+16	1.7704e+16	PLCB4	KEGG
ECM-receptor interaction	1988-01-01	0.4118351736792763	0.7636711458343852	0	0	1.91181e+16	1696030631900650	LAMA3	KEGG
Gap junction	1988-01-01	0.4118351736792763	0.7636711458343852	0	0	1.91181e+16	1696030631900650	PLCB4	KEGG
Calcium signaling pathway	2/240	0.4232430885374768	0.7636711458343852	0	0	1.3988e+16	120270333839619	PLCB4;NOS1	KEGG
GnRH signaling pathway	1993-01-01	0.4293474720201916	0.7636711458343852	0	0	1.80745e+16	1528181493000020	PLCB4	KEGG
Salmonella infection	2/249	0.4416901119789915	0.7636711458343852	0	0	1347217456940910	1100874362323400	EXOC4;NOD1	KEGG
Phosphatidylinositol signaling system	1997-01-01	0.4429841900396306	0.7636711458343852	0	0	1.73179e+16	141006234074558	PLCB4	KEGG
Aldosterone synthesis and secretion	1998-01-01	0.44634256614583245	0.7636711458343852	0	0	1.71385e+16	1.38251e+16	PLCB4	KEGG
mRNA surveillance pathway	1998-01-01	0.44634256614583245	0.7636711458343852	0	0	1.71385e+16	1.38251e+16	SYMPK	KEGG
Endocytosis	2/252	0.44776809755464103	0.7636711458343852	0	0	1.33085e+16	1.06931e+16	RAB10;SNX4	KEGG
AGE-RAGE signaling pathway in diabetic complications	1/100	0.45299919523566695	0.7636711458343852	0	0	1.67906e+16	1.32959e+16	PLCB4	KEGG
Melanogenesis	1/101	0.4562976855984409	0.7636711458343852	0	0	166218487394958	1.30417e+16	PLCB4	KEGG
Chagas disease	1/102	0.4595764503398224	0.7636711458343852	0	0	1.64564e+16	1.27941e+16	PLCB4	KEGG
Pancreatic secretion	1/102	0.4595764503398224	0.7636711458343852	0	0	1.64564e+16	1.27941e+16	PLCB4	KEGG
NF-kappa B signaling pathway	1/104	0.4660752701335331	0.7636711458343852	0	0	1.61353e+16	1.23178e+16	XIAP	KEGG
Parathyroid hormone synthesis, secretion and action	1/106	0.47249658215318296	0.7636711458343852	0	0	1.58263e+16	1.18654e+16	PLCB4	KEGG
Insulin resistance	1/108	0.4788413030991614	0.7636711458343852	0	0	1.55289e+16	1.14353e+16	ACACB	KEGG
Serotonergic synapse	1/113	0.4943739389178432	0.7636711458343852	0	0	1.48319e+16	1.04485e+16	PLCB4	KEGG
Cholinergic synapse	1/113	0.4943739389178432	0.7636711458343852	0	0	1.48319e+16	1.04485e+16	PLCB4	KEGG
Glutamatergic synapse	1/114	0.49742492629826063	0.7636711458343852	0	0	1469993307057330	1.02651e+16	PLCB4	KEGG
Sphingolipid signaling pathway	1/119	0.5124081587037054	0.7636711458343852	0	0	1.40735e+16	0.9410013452465251	PLCB4	KEGG
Growth hormone synthesis, secretion and action	1/119	0.5124081587037054	0.7636711458343852	0	0	1.40735e+16	0.9410013452465251	PLCB4	KEGG
Thyroid hormone signaling pathway	1/121	0.5182766519588855	0.7636711458343852	0	0	1.38375e+16	0.9094665951324655	PLCB4	KEGG
Platelet activation	1/124	0.5269483077980491	0.7636711458343852	0	0	1349798455967750	0.864752191190716	PLCB4	KEGG
Oocyte meiosis	1/129	0.5410583696371282	0.7636711458343852	0	0	1.29674e+16	0.7964964354302132	REC8	KEGG
Dopaminergic synapse	1/132	0.5493232292152312	0.7636711458343852	0	0	1266854833536460	0.7589325091047747	PLCB4	KEGG
Vascular smooth muscle contraction	1/133	0.5520452478832737	0.7636711458343852	0	0	1.25719e+16	0.7469305919520478	PLCB4	KEGG
Autophagy	1/137	0.5627712434419151	0.7636711458343852	0	0	1.21997e+16	0.7013390513087742	RRAGB	KEGG
Estrogen signaling pathway	1/137	0.5627712434419151	0.7636711458343852	0	0	1.21997e+16	0.7013390513087742	PLCB4	KEGG
Insulin signaling pathway	1/137	0.5627712434419151	0.7636711458343852	0	0	1.21997e+16	0.7013390513087742	ACACB	KEGG
Ubiquitin mediated proteolysis	1/140	0.5706482371416394	0.7636711458343852	0	0	1.19346e+16	0.6695092017812836	XIAP	KEGG
Apoptosis	1/142	0.5758212176027184	0.7636711458343852	0	0	1176410989927880	0.6493295190253355	XIAP	KEGG
Spinocerebellar ataxia	1/143	0.5783844820044245	0.7636711458343852	0	0	1.16807e+16	0.6395360070307379	PLCB4	KEGG
Phospholipase D signaling pathway	1/148	0.590972202591788	0.7636711458343852	0	0	1.12805e+16	0.59333948453216	PLCB4	KEGG
Retrograde endocannabinoid signaling	1/148	0.590972202591788	0.7636711458343852	0	0	1.12805e+16	0.59333948453216	PLCB4	KEGG
Human papillomavirus infection	2/331	0.5932347806626297	0.7636711458343852	0	0	100721240533718	0.5259311040752185	LAMA3;UBR4	KEGG
Gastric cancer	1/149	0.5934446579800112	0.7636711458343852	0	0	1.12037e+16	0.5846230348832124	SHH	KEGG
Phagosome	1/152	0.6007734467474259	0.7636711458343852	0	0	1.09795e+16	0.5594447599269741	NOS1	KEGG
mTOR signaling pathway	1/154	0.6055863660740041	0.7636711458343852	0	0	1.08348e+16	0.5434303534562852	RRAGB	KEGG
Oxytocin signaling pathway	1/154	0.6055863660740041	0.7636711458343852	0	0	1.08348e+16	0.5434303534562852	PLCB4	KEGG
Cushing syndrome	1/155	0.6079712034798018	0.7636711458343852	0	0	1076394194041250	0.5356436325568794	PLCB4	KEGG
Necroptosis	1/159	0.6173683945643312	0.7661318631340497	0	0	1.04893e+16	0.5058882430704031	XIAP	KEGG
Wnt signaling pathway	1/166	0.6332790354250868	0.766386323612539	0	0	1.00407e+16	0.4587054858360159	PLCB4	KEGG
cGMP-PKG signaling pathway	1/167	0.6354977688884235	0.766386323612539	0	0	0.9979750936519186	0.4524287145469193	PLCB4	KEGG
Tight junction	1/169	0.6398953769968773	0.766386323612539	0	0	0.9859943977591037	0.44019778005821153	SYMPK	KEGG
Alzheimer disease	2/369	0.6524389473196214	0.7724277192404713	0	0	0.9011684293169537	0.3848329037218601	PLCB4;NOS1	KEGG
Neutrophil extracellular trap formation	1/189	0.6810780389255715	0.7916352788398859	0	0	0.8802074021097801	0.33806863728580194	PLCB4	KEGG
Chemokine signaling pathway	1/192	0.6868386315310078	0.7916352788398859	0	0	0.866250164987461	0.32541198791032755	PLCB4	KEGG
Epstein-Barr virus infection	1/202	0.7053055062580085	0.7916352788398859	0	0	0.8227350641749237	0.28723674398507165	NCOR2	KEGG
Viral carcinogenesis	1/203	0.7070917053715485	0.7916352788398859	0	0	0.8186205175139363	0.28372970535263325	UBR4	KEGG
Diabetic cardiomyopathy	1/203	0.7070917053715485	0.7916352788398859	0	0	0.8186205175139363	0.28372970535263325	PLCB4	KEGG
Rap1 signaling pathway	1/210	0.7192980242073863	0.7960851665824632	0	0	0.7909211531502554	0.26059231314983544	PLCB4	KEGG
Lipid and atherosclerosis	1/215	0.727706654537553	0.7960851665824632	0	0	0.7722453467368255	0.24546378923115464	PLCB4	KEGG
Human T-cell leukemia virus 1 infection	1/219	0.7342533089838252	0.7960851665824632	0	0	0.7579215172307455	0.2341228679187096	XIAP	KEGG
Human cytomegalovirus infection	1/225	0.743781723478157	0.7980158074817726	0	0	0.7373949579831933	0.21827456309913373	PLCB4	KEGG
Chemical carcinogenesis	1/239	0.7647173476685033	0.8120194516479984	0	0	0.6935244686109738	0.18603724074333114	XIAP	KEGG
Pathways of neurodegeneration	2/475	0.7818612653189646	0.8217521462025852	0	0	0.6954169204858996	0.17112678010089047	PLCB4;NOS1	KEGG
Herpes simplex virus 1 infection	2/498	0.8037008656912318	0.8361736279413826	0	0	0.6623838162930563	0.14474950110954343	ZNF17;ZNF8	KEGG
Huntington disease	1/306	0.8436646287650731	0.8689745676280253	0	0	0.5393304862928778	0.09168630274492022	PLCB4	KEGG
Neuroactive ligand-receptor interaction	1/341	0.8737952688978295	0.8903816741704983	0	0	0.4829461196243203	0.06515386347534229	AGTR2	KEGG
PI3K-Akt signaling pathway	1/354	0.8834539937014776	0.8903816741704983	0	0	0.4648510962458638	0.057602516963466355	LAMA3	KEGG
Amyotrophic lateral sclerosis	1/364	0.8903816741704983	0.8903816741704983	0	0	0.4518137833645855	0.052457866788784065	NOS1	KEGG
