# Supplementary material for: Impact of substrate choice on human osteoclast differentiation and secretome: Implications for targeted therapeutic development
Source: PLoS One. 2025 Oct 17;20(10):e0333180. doi: 10.1371/journal.pone.0333180 (PMC12533897; doi:10.1371/journal.pone.0333180)
Supplement: S2 Table — Enrichment analysis of the pathways and their corresponding proteins and genes in osteoclasts cultured on plastic plates combining 22 databases. Reactome, Bioplanet, Wikipathway, KEEG, ARCHS4, Elsevier, MsigDB, Biocarta, Human, NCI-Nature, Bioplex, HUmap, PPIHub, KEA 2015, Virus Host, NURSA, CORUM, HMS LINCS, SUBcell, The Kinase Library, PFOCR and Rummagene. (XLSX) [file pone.0333180.s002.xlsx]

## Sheet: Reactome
Term	Overlap	P-value	Adjusted P-value	Old P-value	Old Adjusted P-value	Odds Ratio	Combined Score	Genes
Ligand-receptor Interactions R-HSA-5632681	2024-08-03	1.15399e+10	0.001153988610253748	0	0	1.01923e+16	1.15883e+16	SHH;DHH;IHH
Release Of Hh-Np From Secreting Cell R-HSA-5362798	2024-08-03	1.15399e+10	0.001153988610253748	0	0	1.01923e+16	1.15883e+16	SHH;DHH;IHH
Activation Of SMO R-HSA-5635838	2018-03-01	1.60939e+12	0.01072926923828212	0	0	3.39573e+16	2.96599e+16	SHH;DHH;IHH
Hh Mutants Abrogate Ligand Secretion R-HSA-5387390	1958-03-01	0.005112229320348321	0.2556114660174161	0	0	9242424242424240	4.87641e+16	SHH;DHH;IHH
Hedgehog Ligand Biogenesis R-HSA-5358346	1964-03-01	0.006725841631840074	0.26903366527360295	0	0	8330811265237490	4.1669e+16	SHH;DHH;IHH
Hedgehog On State R-HSA-5632684	1985-03-01	0.014563392745561765	0.48544642485205886	0	0	6190744215134450	2618216934486110	SHH;DHH;IHH
Class B/2 (Secretin Family Receptors) R-HSA-373080	1992-03-01	0.017967778539803296	0.5133651011372371	0	0	5701815038893690	2.29166e+16	SHH;DHH;IHH
RUNX2 Regulates Chondrocyte Maturation R-HSA-8941284	2024-05-01	0.02964489776185107	0.5273203349146065	0	0	417563025210084	1.46918e+16	IHH
Activation Of Caspases Thru Apoptosome-Mediated Cleavage R-HSA-111459	2024-06-01	0.03546846602792507	0.5273203349146065	0	0	3.34034e+16	1.11538e+16	XIAP
Translocation Of SLC2A4 (GLUT4) To Plasma Membrane R-HSA-1445148	1951-02-01	0.03760588200265304	0.5273203349146065	0	0	685956416464891	2250345056023300	RAB10;EXOC4
Inactivation Of CDC42 And RAC1 R-HSA-428543	2024-07-01	0.041257375477039664	0.5273203349146065	0	0	2.78347e+16	8873505470110670	SLIT2
ChREBP Activates Metabolic Gene Expression R-HSA-163765	2024-07-01	0.041257375477039664	0.5273203349146065	0	0	2.78347e+16	8873505470110670	ACACB
Loss Of MECP2 Binding Ability To NCoR/SMRT Complex R-HSA-9022537	2024-07-01	0.041257375477039664	0.5273203349146065	0	0	2.78347e+16	8873505470110670	NCOR2
SMAC (DIABLO) Binds To IAPs R-HSA-111463	2024-07-01	0.041257375477039664	0.5273203349146065	0	0	2.78347e+16	8873505470110670	XIAP
Role Of ABL In ROBO-SLIT Signaling R-HSA-428890	2024-08-01	0.04701183027422738	0.5273203349146065	0	0	2.38571e+16	7293977888059270	SLIT2
SMAC, XIAP-regulated Apoptotic Response R-HSA-111469	2024-08-01	0.04701183027422738	0.5273203349146065	0	0	2.38571e+16	7293977888059270	XIAP
Signaling By Hedgehog R-HSA-5358351	3/135	0.04775931582939144	0.5273203349146065	0	0	3836052836052830	1166766593969450	SHH;DHH;IHH
Regulation Of PTEN Localization R-HSA-8948747	2024-09-01	0.052732033491460654	0.5273203349146065	0	0	2.08739e+16	6142226798580110	XIAP
Regulation Of Commissural Axon Pathfinding By SLIT And ROBO R-HSA-428542	2024-09-01	0.052732033491460654	0.5273203349146065	0	0	2.08739e+16	6142226798580110	SLIT2
NR1H2 And NR1H3 Regulate Gene Expression To Control Bile Acid Homeostasis R-HSA-9623433	2024-09-01	0.052732033491460654	0.5273203349146065	0	0	2.08739e+16	6142226798580110	NCOR2
Formation Of Apoptosome R-HSA-111458	2024-11-01	0.06407049195104964	0.5790334845295635	0	0	1669747899159660	4588085464119430	XIAP
Biotin Transport And Metabolism R-HSA-196780	2024-11-01	0.06407049195104964	0.5790334845295635	0	0	1669747899159660	4588085464119430	ACACB
Activation Of RAC1 R-HSA-428540	2024-12-01	0.06968914773080194	0.5790334845295635	0	0	1.51788e+16	4.04318e+16	SLIT2
Disorders Of Developmental Biology R-HSA-9675151	2024-12-01	0.06968914773080194	0.5790334845295635	0	0	1.51788e+16	4.04318e+16	NCOR2
Transcriptional Regulation Of Testis Differentiation R-HSA-9690406	2013-01-01	0.07527435298884325	0.5790334845295635	0	0	1.39132e+16	3598801310463480	DHH
Cytochrome C-Mediated Apoptotic Response R-HSA-111461	2013-01-01	0.07527435298884325	0.5790334845295635	0	0	1.39132e+16	3598801310463480	XIAP
Meiosis R-HSA-1500620	1988-02-01	0.09803685285634149	0.6929131117982846	0	0	3.90106e+16	9059877728360580	TEX15;REC8
JNK (c-Jun Kinases) Phosphorylation And Activation Mediated By Activated Human TAK1 R-HSA-450321	2018-01-01	0.10270549097155077	0.6929131117982846	0	0	9818586258032620	223460193071682	NOD1
Activated TAK1 Mediates P38 MAPK Activation R-HSA-450302	2019-01-01	0.1080940988994387	0.6929131117982846	0	0	927264239028945	2.06293e+16	NOD1
Apoptotic Factor-Mediated Response R-HSA-111471	2020-01-01	0.1134506143347115	0.6929131117982846	0	0	8784166298098180	1.91178e+16	XIAP
Processing Of Intronless Pre-mRNAs R-HSA-77595	2020-01-01	0.1134506143347115	0.6929131117982846	0	0	8784166298098180	1.91178e+16	SYMPK
VxPx Cargo-Targeting To Cilium R-HSA-5620916	2021-01-01	0.11877522680649007	0.6929131117982846	0	0	8344537815126050	1.77782e+16	EXOC4
mTORC1-mediated Signaling R-HSA-166208	2024-01-01	0.13455952495519793	0.6929131117982846	0	0	7.25502e+16	1.45518e+16	RRAGB
TRP Channels R-HSA-3295583	2025-01-01	0.13975839859464587	0.6929131117982846	0	0	6.95238e+16	1.36812e+16	TRPM8
Synthesis Of IP3 And IP4 In Cytosol R-HSA-1855204	2026-01-01	0.14492630036851042	0.6929131117982846	0	0	6673949579831930	1.28909e+16	PLCB4
TNFR1-induced NFkappaB Signaling Pathway R-HSA-5357956	2026-01-01	0.14492630036851042	0.6929131117982846	0	0	6673949579831930	1.28909e+16	XIAP
Reproduction R-HSA-1474165	2/113	0.14753680602397198	0.6929131117982846	0	0	3.01863e+16	5776682319931850	TEX15;REC8
Insulin Processing R-HSA-264876	2027-01-01	0.1500634132130179	0.6929131117982846	0	0	64169360051713	1.2171e+16	EXOC4
Notch-HLH Transcription Pathway R-HSA-350054	2028-01-01	0.1551699189870583	0.6929131117982846	0	0	617896047307812	115128523954106	NCOR2
Processing Of Capped Intronless Pre-mRNA R-HSA-75067	2029-01-01	0.160245998558801	0.6929131117982846	0	0	5957983193277310	1.09093e+16	SYMPK
Regulation Of Necroptotic Cell Death R-HSA-5675482	2029-01-01	0.160245998558801	0.6929131117982846	0	0	5957983193277310	1.09093e+16	XIAP
Energy Dependent Regulation Of mTOR By LKB1-AMPK R-HSA-380972	2029-01-01	0.160245998558801	0.6929131117982846	0	0	5957983193277310	1.09093e+16	RRAGB
RIPK1-mediated Regulated Necrosis R-HSA-5213460	1931-01-01	0.17030759705714973	0.6929131117982846	0	0	5560224089635850	9842425570542430	XIAP
RUNX2 Regulates Bone Development R-HSA-8941326	1931-01-01	0.17030759705714973	0.6929131117982846	0	0	5560224089635850	9842425570542430	IHH
Regulation Of MECP2 Expression And Activity R-HSA-9022692	1931-01-01	0.17030759705714973	0.6929131117982846	0	0	5560224089635850	9842425570542430	NCOR2
Downregulation Of SMAD2/3:SMAD4 Transcriptional Activity R-HSA-2173795	1931-01-01	0.17030759705714973	0.6929131117982846	0	0	5560224089635850	9842425570542430	NCOR2
NOD1/2 Signaling Pathway R-HSA-168638	1933-01-01	0.18024963426428503	0.6929131117982846	0	0	521218487394958	8930622881428130	NOD1
Regulation Of TNFR1 Signaling R-HSA-5357905	1935-01-01	0.1900735190720357	0.6929131117982846	0	0	4905091448344040	8144140819419180	XIAP
NR1H3 And NR1H2 Regulate Gene Expression Linked To Cholesterol Transport And Efflux R-HSA-9029569	1936-01-01	0.19494159009588247	0.6929131117982846	0	0	4764705882352940	7790557621409010	NCOR2
PTEN Regulation R-HSA-6807070	2/139	0.20307509074145202	0.6929131117982846	0	0	2442533712730420	3893837083028220	RRAGB;XIAP
Ovarian Tumor Domain Proteases R-HSA-5689896	1939-01-01	0.2093723849514271	0.6929131117982846	0	0	4387881468376820	6861070780281020	NOD1
MTOR Signaling R-HSA-165159	1941-01-01	0.21885010228561994	0.6929131117982846	0	0	4168067226890750	6332828999932160	RRAGB
Activation Of Gene Expression By SREBF (SREBP) R-HSA-2426168	1942-01-01	0.2235466227770364	0.6929131117982846	0	0	4066202090592330	6091720822383440	ACACB
Transport Of Mature mRNA Derived From An Intronless Transcript R-HSA-159231	1942-01-01	0.2235466227770364	0.6929131117982846	0	0	4066202090592330	6091720822383440	SYMPK
Deactivation Of Beta-Catenin Transactivating Complex R-HSA-3769402	1942-01-01	0.2235466227770364	0.6929131117982846	0	0	4066202090592330	6091720822383440	XIAP
Transport Of Mature mRNAs Derived From Intronless Transcripts R-HSA-159234	1943-01-01	0.22821514017425693	0.6929131117982846	0	0	3969187675070020	5864341812921200	SYMPK
SUMOylation Of Transcription Cofactors R-HSA-3899300	1943-01-01	0.22821514017425693	0.6929131117982846	0	0	3969187675070020	5864341812921200	NCOR2
TNF Signaling R-HSA-75893	1944-01-01	0.23285582007683034	0.6929131117982846	0	0	3876685557944100	5649632706714690	XIAP
Signaling By GPCR R-HSA-372790	6/689	0.23321885989656968	0.6929131117982846	0	0	1.47931e+16	2.15355e+16	SHH;PLCB4;DHH;IHH;RGS20;AGTR2
TAK1-dependent IKK And NF-kappa-B Activation R-HSA-445989	1945-01-01	0.237468827024396	0.6929131117982846	0	0	3.78839e+16	5446637217809030	NOD1
NR1H2 And NR1H3-mediated Signaling R-HSA-9024446	1946-01-01	0.24205432476369537	0.6929131117982846	0	0	3704014939309050	5254490018618860	NCOR2
PLC Beta Mediated Events R-HSA-112043	1947-01-01	0.24661247587538812	0.6929131117982846	0	0	3.62331e+16	5072406357587650	PLCB4
G Alpha (Z) Signaling Events R-HSA-418597	1947-01-01	0.24661247587538812	0.6929131117982846	0	0	3.62331e+16	5072406357587650	RGS20
Diseases Of Signal Transduction By Growth Factor Receptors And Second Messengers R-HSA-5663202	4/424	0.2504871219333101	0.6929131117982846	0	0	1.5977e+16	2211774022097650	NCOR2;SHH;DHH;IHH
Inositol Phosphate Metabolism R-HSA-1483249	1948-01-01	0.25114344211139367	0.6929131117982846	0	0	3.54604e+16	4899673043257770	PLCB4
Retrograde Transport At Trans-Golgi-Network R-HSA-6811440	1948-01-01	0.25114344211139367	0.6929131117982846	0	0	3.54604e+16	4899673043257770	VPS53
NOTCH1 Intracellular Domain Regulates Transcription R-HSA-2122947	1948-01-01	0.25114344211139367	0.6929131117982846	0	0	3.54604e+16	4899673043257770	NCOR2
Netrin-1 Signaling R-HSA-373752	1949-01-01	0.2556473842905439	0.6929131117982846	0	0	3.47199e+16	473564060617477	SLIT2
Cargo Trafficking To Periciliary Membrane R-HSA-5620920	1950-01-01	0.26012446216628154	0.6929131117982846	0	0	3.40096e+16	4579716458908870	EXOC4
Transcriptional Activity Of SMAD2/SMAD3:SMAD4 Heterotrimer R-HSA-2173793	1951-01-01	0.26457483470786863	0.6929131117982846	0	0	3.33277e+16	4431358904433690	NCOR2
G-protein Mediated Events R-HSA-112040	1952-01-01	0.26899865983020016	0.6929131117982846	0	0	3.26726e+16	4290071884990240	PLCB4
Nucleotide-binding Domain, Leucine Rich Repeat Containing NLR Signaling Pathways R-HSA-168643	1953-01-01	0.27339609458184977	0.6929131117982846	0	0	3204266321913380	4155400355935300	NOD1
Nuclear Receptor Transcription Pathway R-HSA-383280	1953-01-01	0.27339609458184977	0.6929131117982846	0	0	3204266321913380	4155400355935300	NCOR2
Amino Acids Regulate mTORC1 R-HSA-9639288	1955-01-01	0.28211241656016706	0.6929131117982846	0	0	3085278555866790	3904264660022	RRAGB
Hh Mutants Are Degraded By ERAD R-HSA-5362768	1955-01-01	0.28211241656016706	0.6929131117982846	0	0	3085278555866790	3904264660022	SHH
Intrinsic Pathway For Apoptosis R-HSA-109606	1955-01-01	0.28211241656016706	0.6929131117982846	0	0	3085278555866790	3904264660022	XIAP
Regulation Of Cholesterol Biosynthesis By SREBP (SREBF) R-HSA-1655829	1955-01-01	0.28211241656016706	0.6929131117982846	0	0	3085278555866790	3904264660022	ACACB
Meiotic Recombination R-HSA-912446	1956-01-01	0.28643161324771776	0.6929131117982846	0	0	3.02903e+16	3787061063975590	TEX15
G Alpha (I) Signaling Events R-HSA-418594	3/312	0.288329195956452	0.6929131117982846	0	0	1.62401e+16	2.01971e+16	PLCB4;RGS20;AGTR2
Regulated Necrosis R-HSA-5218859	1957-01-01	0.29072503860375604	0.6929131117982846	0	0	2.97479e+16	3674988062425070	XIAP
Cytoprotection By HMOX1 R-HSA-9707564	1957-01-01	0.29072503860375604	0.6929131117982846	0	0	2.97479e+16	3674988062425070	NCOR2
mRNA 3-End Processing R-HSA-72187	1958-01-01	0.29499284502624695	0.6929131117982846	0	0	2922453191803030	3567743063887860	SYMPK
Constitutive Signaling By NOTCH1 HD+PEST Domain Mutants R-HSA-2894862	1958-01-01	0.29499284502624695	0.6929131117982846	0	0	2922453191803030	3567743063887860	NCOR2
GPCR Ligand Binding R-HSA-500792	4/458	0.2956685490244129	0.6929131117982846	0	0	1.47547e+16	1.79788e+16	SHH;DHH;IHH;AGTR2
HDACs Deacetylate Histones R-HSA-3214815	1960-01-01	0.3034522066694303	0.6929131117982846	0	0	2.8231e+16	3366637233880820	NCOR2
Transcriptional Regulation By MECP2 R-HSA-8986944	1960-01-01	0.3034522066694303	0.6929131117982846	0	0	2.8231e+16	3366637233880820	NCOR2
Meiotic Synapsis R-HSA-1221632	1960-01-01	0.3034522066694303	0.6929131117982846	0	0	2.8231e+16	3366637233880820	REC8
Regulation Of PTEN Gene Transcription R-HSA-8943724	1961-01-01	0.30764406238038133	0.6929131117982846	0	0	2775910364145650	3.27228e+16	RRAGB
RAB Geranylgeranylation R-HSA-8873719	1962-01-01	0.3118109003092281	0.6929131117982846	0	0	273026587684254	318173817462444	RAB10
MAP Kinase Activation R-HSA-450294	1962-01-01	0.3118109003092281	0.6929131117982846	0	0	273026587684254	318173817462444	NOD1
RNA Polymerase II Transcription Termination R-HSA-73856	1967-01-01	0.33227497400202316	0.7145698365634906	0	0	2.52279e+16	2.77959e+16	SYMPK
Regulation Of PTEN Stability And Activity R-HSA-8948751	1967-01-01	0.33227497400202316	0.7145698365634906	0	0	2.52279e+16	2.77959e+16	XIAP
Sensory Processing Of Sound By Inner Hair Cells Of Cochlea R-HSA-9662360	1967-01-01	0.33227497400202316	0.7145698365634906	0	0	2.52279e+16	2.77959e+16	BSN
Interleukin-17 Signaling R-HSA-448424	1969-01-01	0.3402905943677059	0.7240225412078849	0	0	2.44834e+16	2639205528733050	NOD1
Formation Of Cornified Envelope R-HSA-6809371	1974-01-01	0.359914598468313	0.7498220801423188	0	0	2.28007e+16	2329981070808740	EVPL
Signaling By NOTCH1 R-HSA-1980143	1974-01-01	0.359914598468313	0.7498220801423188	0	0	2.28007e+16	2329981070808740	NCOR2
Sensory Processing Of Sound R-HSA-9659379	1975-01-01	0.36376936689626144	0.7500399317448688	0	0	2.24915e+16	2274417983096220	BSN
TP53 Regulates Metabolic Genes R-HSA-5628897	1981-01-01	0.3864192551773883	0.7886107248518128	0	0	2.07983e+16	1977571475187570	RRAGB
Transport Of Mature Transcript To Cytoplasm R-HSA-72202	1983-01-01	0.39379006756184587	0.7948849558901949	0	0	2028899364623890	189080706711891	SYMPK
Transcriptional Regulation Of White Adipocyte Differentiation R-HSA-381340	1984-01-01	0.39744247794509746	0.7948849558901949	0	0	2.00435e+16	1849427171250820	NCOR2
Opioid Signaling R-HSA-111885	1988-01-01	0.4118351736792763	0.8065626253109583	0	0	1.91181e+16	1696030631900650	PLCB4
Peptide Hormone Metabolism R-HSA-2980736	1989-01-01	0.41537975203514355	0.8065626253109583	0	0	1889992360580590	1.66048e+16	EXOC4
RAB GEFs Exchange GTP For GDP On RABs R-HSA-8876198	1989-01-01	0.41537975203514355	0.8065626253109583	0	0	1889992360580590	1.66048e+16	RAB10
Signaling By TGF-beta Receptor Complex R-HSA-170834	1991-01-01	0.4224054806793356	0.8123182320756454	0	0	1.84781e+16	1.59242e+16	NCOR2
HCMV Early Events R-HSA-9609690	1996-01-01	0.43960561338379955	0.8272771076171282	0	0	1750110570544000	1438376128080510	NCOR2
MyD88 Cascade Initiated On Plasma Membrane R-HSA-975871	1996-01-01	0.43960561338379955	0.8272771076171282	0	0	1750110570544000	1438376128080510	NOD1
Stimuli-sensing Channels R-HSA-2672351	1/100	0.45299919523566695	0.8272771076171282	0	0	1.67906e+16	1.32959e+16	TRPM8
TRAF6 Mediated Induction Of NFkB And MAP Kinases Upon TLR7/8 Or 9 Activation R-HSA-975138	1/101	0.4562976855984409	0.8272771076171282	0	0	166218487394958	1.30417e+16	NOD1
MyD88 Dependent Cascade Initiated On Endosome R-HSA-975155	1/102	0.4595764503398224	0.8272771076171282	0	0	1.64564e+16	1.27941e+16	NOD1
Toll Like Receptor 3 (TLR3) Cascade R-HSA-168164	1/103	0.4628356064617643	0.8272771076171282	0	0	1.62943e+16	1.25528e+16	NOD1
Toll Like Receptor 7/8 (TLR7/8) Cascade R-HSA-168181	1/103	0.4628356064617643	0.8272771076171282	0	0	1.62943e+16	1.25528e+16	NOD1
Integration Of Energy Metabolism R-HSA-163685	1/105	0.4692955570795539	0.8272771076171282	0	0	1.59793e+16	1.20887e+16	ACACB
Toll Like Receptor 9 (TLR9) Cascade R-HSA-168138	1/106	0.47249658215318296	0.8272771076171282	0	0	1.58263e+16	1.18654e+16	NOD1
MyD88-independent TLR4 Cascade R-HSA-166166	1/107	0.4756784595921537	0.8272771076171282	0	0	1.56762e+16	1.16476e+16	NOD1
PIP3 Activates AKT Signaling R-HSA-1257604	2/268	0.47954985253448434	0.8272771076171282	0	0	1.24978e+16	0.9184703823953511	RRAGB;XIAP
MyD88:MAL(TIRAP) Cascade Initiated On Plasma Membrane R-HSA-166058	1/112	0.4913045851226152	0.8272771076171282	0	0	1496631084866370	1.06364e+16	NOD1
Interleukin-1 Signaling R-HSA-9020702	1/114	0.49742492629826063	0.8272771076171282	0	0	1469993307057330	1.02651e+16	NOD1
Macroautophagy R-HSA-1632852	1/114	0.49742492629826063	0.8272771076171282	0	0	1469993307057330	1.02651e+16	RRAGB
PPARA Activates Gene Expression R-HSA-1989781	1/116	0.5034722370791946	0.8272771076171282	0	0	1444282060650340	0.9911049242015729	NCOR2
Regulation Of Lipid Metabolism By PPARalpha R-HSA-400206	1/118	0.5094473814880899	0.8272771076171282	0	0	1.41945e+16	0.957317713543985	NCOR2
Transcriptional Regulation By RUNX2 R-HSA-8878166	1/119	0.5124081587037054	0.8272771076171282	0	0	1.40735e+16	0.9410013452465251	IHH
Signaling By TGFB Family Members R-HSA-9006936	1/119	0.5124081587037054	0.8272771076171282	0	0	1.40735e+16	0.9410013452465251	NCOR2
HCMV Infection R-HSA-9609646	1/121	0.5182766519588855	0.8272771076171282	0	0	1.38375e+16	0.9094665951324655	NCOR2
SARS-CoV-2 Activates/Modulates Innate And Adaptive Immune Responses R-HSA-9705671	1/121	0.5182766519588855	0.8272771076171282	0	0	1.38375e+16	0.9094665951324655	NOD1
Rab Regulation Of Trafficking R-HSA-9007101	1/122	0.5211845777987908	0.8272771076171282	0	0	1.37225e+16	0.894226861762024	RAB10
Metabolism Of Water-Soluble Vitamins And Cofactors R-HSA-196849	1/122	0.5211845777987908	0.8272771076171282	0	0	1.37225e+16	0.894226861762024	ACACB
Autophagy R-HSA-9612973	1/128	0.5382701532322233	0.8476695326491706	0	0	1307020445973660	0.8095615387241322	RRAGB
Intracellular Signaling By Second Messengers R-HSA-9006925	2/306	0.5504035631854186	0.8600055674772166	0	0	1091436217662800	0.6517004058647283	RRAGB;XIAP
Factors Involved In Megakaryocyte Development And Platelet Production R-HSA-983231	1/136	0.560113863817348	0.8683935873137179	0	0	1.22907e+16	0.712387294158972	DOCK9
Death Receptor Signaling R-HSA-73887	1/139	0.5680383358298595	0.8712186826589915	0	0	1.20217e+16	0.6799056920093208	XIAP
Toll Like Receptor 4 (TLR4) Cascade R-HSA-166016	1/140	0.5706482371416394	0.8712186826589915	0	0	1.19346e+16	0.6695092017812836	NOD1
CDC42 GTPase Cycle R-HSA-9013148	1/149	0.5934446579800112	0.8936105814875792	0	0	1.12037e+16	0.5846230348832124	DOCK9
Interleukin-1 Family Signaling R-HSA-446652	1/152	0.6007734467474259	0.8936105814875792	0	0	1.09795e+16	0.5594447599269741	NOD1
Cellular Response To Starvation R-HSA-9711097	1/153	0.603187142504116	0.8936105814875792	0	0	1.09067e+16	0.551362892759982	RRAGB
Metabolism Of Steroids R-HSA-8957322	1/153	0.603187142504116	0.8936105814875792	0	0	1.09067e+16	0.551362892759982	ACACB
Toll-like Receptor Cascades R-HSA-168898	1/162	0.6242693746485118	0.9147999227323355	0	0	1.02923e+16	0.4849452774840574	NOD1
Regulation Of Expression Of SLITs And ROBOs R-HSA-9010553	1/167	0.6354977688884235	0.9147999227323355	0	0	0.9979750936519186	0.4524287145469193	SLIT2
SUMO E3 Ligases SUMOylate Target Proteins R-HSA-3108232	1/168	0.6377031896332099	0.9147999227323355	0	0	0.9919488753585266	0.4462602652327077	NCOR2
SUMOylation R-HSA-2990846	1/174	0.6506605520190463	0.9147999227323355	0	0	0.9572545781318308	0.4113966180395035	NCOR2
Ion Channel Transport R-HSA-983712	1/175	0.6527749761706425	0.9147999227323355	0	0	0.951704819858978	0.40592381323728516	TRPM8
Apoptosis R-HSA-109581	1/178	0.6590423991477439	0.9147999227323355	0	0	0.9354317998385795	0.3900445728773298	XIAP
RAC1 GTPase Cycle R-HSA-9013149	1/178	0.6590423991477439	0.9147999227323355	0	0	0.9354317998385795	0.3900445728773298	DOCK9
mRNA Splicing - Major Pathway R-HSA-72163	1/181	0.6651976200983714	0.9147999227323355	0	0	0.9197012138188608	0.37493561414780674	SYMPK
Intra-Golgi And Retrograde Golgi-to-ER Traffic R-HSA-6811442	1/181	0.6651976200983714	0.9147999227323355	0	0	0.9197012138188608	0.37493561414780674	VPS53
Cellular Response To Chemical Stress R-HSA-9711123	1/182	0.6672247720515245	0.9147999227323355	0	0	0.9145735642323227	0.3700623467509704	NCOR2
Cilium Assembly R-HSA-5617833	1/186	0.6752123789185488	0.9147999227323355	0	0	0.8946173063820123	0.35134126743501887	EXOC4
Metabolism Of Vitamins And Cofactors R-HSA-196854	1/186	0.6752123789185488	0.9147999227323355	0	0	0.8946173063820123	0.35134126743501887	ACACB
mRNA Splicing R-HSA-72172	1/189	0.6810780389255715	0.9147999227323355	0	0	0.8802074021097801	0.33806863728580194	SYMPK
Peptide Ligand-Binding Receptors R-HSA-375276	1/196	0.6943592047169967	0.9147999227323355	0	0	0.8483085541909071	0.30943400468395416	AGTR2
SARS-CoV-2-host Interactions R-HSA-9705683	1/196	0.6943592047169967	0.9147999227323355	0	0	0.8483085541909071	0.30943400468395416	NOD1
TCF Dependent Signaling In Response To WNT R-HSA-201681	1/198	0.6980520475491518	0.9147999227323355	0	0	0.8396109712920701	0.3018079134541423	XIAP
Membrane Trafficking R-HSA-199991	3/599	0.7013321276427799	0.9147999227323355	0	0	0.8296334537945276	0.29433214077747943	RAB10;VPS53;EXOC4
Signaling By NOTCH R-HSA-157118	1/203	0.7070917053715485	0.9147999227323355	0	0	0.8186205175139363	0.28372970535263325	NCOR2
Programmed Cell Death R-HSA-5357801	1/208	0.7158629221085808	0.9147999227323355	0	0	0.7986440953192872	0.26696003031513815	XIAP
Keratinization R-HSA-6805567	1/208	0.7158629221085808	0.9147999227323355	0	0	0.7986440953192872	0.26696003031513815	EVPL
Signaling By ROBO Receptors R-HSA-376176	1/209	0.7175856524130955	0.9147999227323355	0	0	0.7947640594699418	0.26375275509543844	SLIT2
GPCR Downstream Signaling R-HSA-388396	3/619	0.7223120535232395	0.9147999227323355	0	0	0.8018648018648019	0.2608450374605829	PLCB4;RGS20;AGTR2
G Alpha (Q) Signaling Events R-HSA-416476	1/212	0.722691938958545	0.9147999227323355	0	0	0.7833446174678402	0.2544085820481373	PLCB4
Vesicle-mediated Transport R-HSA-5653656	3/637	0.7402104386974664	0.9310823128270017	0	0	0.7783709455633746	0.23415013675445326	RAB10;VPS53;EXOC4
Chromatin Modifying Enzymes R-HSA-3247509	1/238	0.7632799310522055	0.9540999138152568	0	0	0.6964861894124739	0.18814211583360874	NCOR2
Processing Of Capped Intron-Containing Pre-mRNA R-HSA-72203	1/242	0.7689778674833744	0.9552520092961172	0	0	0.6847867777816521	0.1798887551920768	SYMPK
Neutrophil Degranulation R-HSA-6798695	2/468	0.774807897261643	0.9565529595822753	0	0	0.7061176984069252	0.18015897891800461	RAB10;UBR4
Signaling By Nuclear Receptors R-HSA-9006931	1/260	0.7929809527745615	0.9729827641405663	0	0	0.6366114013172837	0.14766588311833967	NCOR2
RNA Polymerase II Transcription R-HSA-73857	6/1312	0.8068774226279176	0.982136718824182	0	0	0.7485290561779641	0.16062199588200923	ZNF17;NCOR2;ZNF70;RRAGB;IHH;SYMPK
Organelle Biogenesis And Maintenance R-HSA-1852241	1/275	0.8110815776907181	0.982136718824182	0	0	0.6013003741642643	0.12590426552478928	EXOC4
Deubiquitination R-HSA-5688426	1/279	0.8156373541558966	0.982136718824182	0	0	0.5925276585454325	0.12074851063273088	NOD1
SARS-CoV-2 Infection R-HSA-9694516	1/283	0.820084160218192	0.982136718824182	0	0	0.5840038142916741	0.11583616935183444	NOD1
Signaling By WNT R-HSA-195721	1/294	0.8317718868132278	0.9902046271586045	0	0	0.5617632718616457	0.10347513761961442	XIAP
Antigen Processing: Ubiquitination And Proteasome Degradation R-HSA-983168	1/307	0.8446172052894254	0.9980926662950902	0	0	0.5375405063986379	0.09077541448170406	UBR4
Generic Transcription Pathway R-HSA-212436	5/1190	0.8483787663508267	0.9980926662950902	0	0	0.6859291873050817	0.11278602235738774	ZNF17;NCOR2;ZNF70;RRAGB;IHH
Class A/1 (Rhodopsin-like Receptors) R-HSA-373076	1/327	0.8625046047454786	0.9997528938579768	0	0	0.5040470175800381	0.07455600938832693	AGTR2
Gene Expression (Transcription) R-HSA-74160	6/1449	0.8746566410221954	0.9997528938579768	0	0	0.6724659882554619	0.09005925424656375	ZNF17;NCOR2;ZNF70;RRAGB;IHH;SYMPK
Transcriptional Regulation By TP53 R-HSA-3700989	1/354	0.8834539937014776	0.9997528938579768	0	0	0.4648510962458638	0.057602516963466355	RRAGB
Developmental Biology R-HSA-1266738	4/1073	0.8911663614042208	0.9997528938579768	0	0	0.6067868778426503	0.06991650575236769	NCOR2;DHH;SLIT2;EVPL
SARS-CoV Infections R-HSA-9679506	1/369	0.8936907722585571	0.9997528938579768	0	0	0.44556083302886373	0.050079012991279585	NOD1
Class I MHC Mediated Antigen Processing And Presentation R-HSA-983169	1/378	0.8993994280591574	0.9997528938579768	0	0	0.4347234915186234	0.04609287999090399	UBR4
Cell Cycle R-HSA-1640170	2/654	0.9070813785734556	0.9997528938579768	0	0	0.4998440262035978	0.048746343999592934	TEX15;REC8
RHO GTPase Cycle R-HSA-9012999	1/441	0.9316877811045426	0.9997528938579768	0	0	0.3712757830404889	0.026270553360367686	DOCK9
Cellular Responses To Stress R-HSA-2262752	2/722	0.9339109912501151	0.9997528938579768	0	0	0.4510357815442561	0.03083918536004456	NCOR2;RRAGB
Signal Transduction R-HSA-162582	2465-10-01	0.9363598080227812	0.9997528938579768	0	0	0.6452508794667654	0.04242877232464115	NCOR2;SHH;PLCB4;RRAGB;DHH;DOCK9;IHH;XIAP;RGS20;AGTR2
Signaling By Interleukins R-HSA-449147	1/453	0.9365520471063019	0.9997528938579768	0	0	0.3611958057559307	0.023676450966620098	NOD1
Metabolism Of Lipids R-HSA-556833	2/732	0.9371811533570981	0.9997528938579768	0	0	0.4446250290225215	0.02884668589898555	NCOR2;ACACB
Cellular Responses To Stimuli R-HSA-8953897	2/736	0.9384461490368017	0.9997528938579768	0	0	0.44210963838729045	0.02808713886076577	NCOR2;RRAGB
Innate Immune System R-HSA-168249	3/1035	0.9514480511893575	0.9997528938579768	0	0	0.4682965613198171	0.02330720906249376	RAB10;UBR4;NOD1
Axon Guidance R-HSA-422475	1/519	0.9577699791229367	0.9997528938579768	0	0	0.31410401998637294	0.013552845650636035	SLIT2
Nervous System Development R-HSA-9675108	1/545	0.9640407743546243	0.9997528938579768	0	0	0.29869006426099853	0.010938534407097305	SLIT2
Hemostasis R-HSA-109582	1/576	0.9703207565492837	0.9997528938579768	0	0	0.2821337230544392	0.008500289938602813	DOCK9
Sensory Perception R-HSA-9709957	1/616	0.9768420844032796	0.9997528938579768	0	0	0.26323700211792034	0.006167714866176137	BSN
Signaling By Rho GTPases R-HSA-194315	1/644	0.9805400779371202	0.9997528938579768	0	0	0.2514081838022923	0.004940613084336789	DOCK9
Infectious Disease R-HSA-5663205	2/961	0.9810828283362295	0.9997528938579768	0	0	0.3344055424965978	0.0063866076112957275	NCOR2;NOD1
Disease R-HSA-1643685	5/1736	0.9819262686766237	0.9997528938579768	0	0	0.4558561273955743	0.008314385554286867	NCOR2;SHH;DHH;IHH;NOD1
Signaling By Rho GTPases, Miro GTPases And RHOBTB3 R-HSA-9716542	1/660	0.9823836295794288	0.9997528938579768	0	0	0.2451001644967547	0.004356259692513482	DOCK9
Metabolism Of RNA R-HSA-8953854	1/666	0.9830293645826608	0.9997528938579768	0	0	0.24281291463954002	0.004156055502091678	SYMPK
Cytokine Signaling In Immune System R-HSA-1280215	1/702	0.9864392369315614	0.9997528938579768	0	0	0.229911650822954	0.0031391102228456756	NOD1
Transport Of Small Molecules R-HSA-382551	1/706	0.9867733654224595	0.9997528938579768	0	0	0.22855950890994695	0.0030432437020535565	TRPM8
Adaptive Immune System R-HSA-1280218	1/733	0.9888247512323652	0.9997528938579768	0	0	0.21981907517105204	0.0024703621589327904	UBR4
Post-translational Protein Modification R-HSA-597592	3/1383	0.9910500271971537	0.9997528938579768	0	0	0.34373838721664807	0.0030902989839145475	NCOR2;RAB10;NOD1
Metabolism Of Proteins R-HSA-392499	4/1890	0.9972995442265348	0.9997528938579768	0	0	0.32899403956558304	8.89636e+11	NCOR2;RAB10;EXOC4;NOD1
Immune System R-HSA-168256	1943-03-01	0.9995528673011765	0.9997528938579768	0	0	0.23711340206185566	1.06045e+11	RAB10;UBR4;NOD1
Metabolism R-HSA-1430728	2049-03-01	0.9997528938579768	0.9997528938579768	0	0	0.22350051382309447	5.52352e+10	NCOR2;PLCB4;ACACB

## Sheet: Bioplanet
Term	Overlap	P-value	Adjusted P-value	Old P-value	Old Adjusted P-value	Odds Ratio	Combined Score	Genes
Signaling events mediated by the hedgehog family	2023-03-01	3.41731e+12	0.063903695320096	0	0	2546153846153840	2.03221e+16	SHH;DHH;IHH
Hedgehog signaling pathway	1970-03-01	0.00861041895768488	0.5623967437646046	0	0	7.58247e+16	3.6053e+16	SHH;DHH;IHH
Class B GPCRs (secretin family receptors)	1995-03-01	0.019550889287139356	0.5623967437646046	0	0	551505016722408	2.17003e+16	SHH;DHH;IHH
Apoptotic factor-mediated response	2024-07-01	0.041257375477039664	0.5623967437646046	0	0	2.78347e+16	8873505470110670	XIAP
TAp63 pathway	1955-02-01	0.043130769596737596	0.5623967437646046	0	0	6340582027502390	1993173769570950	SHH;EVPL
ChREBP activates metabolic gene expression	2024-08-01	0.04701183027422738	0.5623967437646046	0	0	2.38571e+16	7293977888059270	ACACB
Chromatin remodeling by nuclear receptors to facilitate initiation of transcription in carcinoma cells	2024-08-01	0.04701183027422738	0.5623967437646046	0	0	2.38571e+16	7293977888059270	NCOR2
Mitotic metaphase/anaphase transition	2024-08-01	0.04701183027422738	0.5623967437646046	0	0	2.38571e+16	7293977888059270	REC8
Import of palmitoyl-CoA into the mitochondrial matrix	2024-08-01	0.04701183027422738	0.5623967437646046	0	0	2.38571e+16	7293977888059270	ACACB
Abl role in Robo-Slit signaling	2024-09-01	0.052732033491460654	0.5623967437646046	0	0	2.08739e+16	6142226798580110	SLIT2
Type I hemidesmosome assembly	2024-09-01	0.052732033491460654	0.5623967437646046	0	0	2.08739e+16	6142226798580110	LAMA3
Inactivation of Cdc42 and Rac	2024-09-01	0.052732033491460654	0.5623967437646046	0	0	2.08739e+16	6142226798580110	SLIT2
Nitric oxide effects	2024-09-01	0.052732033491460654	0.5623967437646046	0	0	2.08739e+16	6142226798580110	NOS1
Sonic Hedgehog (SHH) receptor PTCH1 regulation of cell cycle	2024-11-01	0.06407049195104964	0.5623967437646046	0	0	1669747899159660	4588085464119430	SHH
Glypican-3 pathway	2024-11-01	0.06407049195104964	0.5623967437646046	0	0	1669747899159660	4588085464119430	SHH
SUMOylation as a mechanism to modulate CtBP-dependent gene responses	2024-11-01	0.06407049195104964	0.5623967437646046	0	0	1669747899159660	4588085464119430	NOS1
Integrin beta-4 pathway	2024-11-01	0.06407049195104964	0.5623967437646046	0	0	1669747899159660	4588085464119430	LAMA3
Serotonin transporter activity	2024-11-01	0.06407049195104964	0.5623967437646046	0	0	1669747899159660	4588085464119430	NOS1
Long-term depression	1970-02-01	0.06622581654683253	0.5623967437646046	0	0	4938185443668990	1.34056e+16	PLCB4;NOS1
Angiotensin-converting enzyme 2 regulation of heart function	2013-01-01	0.07527435298884325	0.5623967437646046	0	0	1.39132e+16	3598801310463480	AGTR2
Activation of Rac	2014-01-01	0.08082630514243107	0.5623967437646046	0	0	1.28423e+16	3230413764153670	SLIT2
MAP kinase inactivation of SMRT corepressor	2014-01-01	0.08082630514243107	0.5623967437646046	0	0	1.28423e+16	3230413764153670	NCOR2
Meiosis	1983-02-01	0.08881779939030274	0.5623967437646046	0	0	4142916928227660	1.00307e+16	TEX15;REC8
Small cell lung cancer	1984-02-01	0.09063994351043077	0.5623967437646046	0	0	409218685407193	982476889875621	LAMA3;XIAP
JNK (c-Jun kinases) phosphorylation and activation mediated by activated human TAK1	2016-01-01	0.09183123404474727	0.5623967437646046	0	0	1.11289e+16	2.65735e+16	NOD1
Sonic Hedgehog (Shh) pathway	2016-01-01	0.09183123404474727	0.5623967437646046	0	0	1.11289e+16	2.65735e+16	SHH
B cell survival pathway	2016-01-01	0.09183123404474727	0.5623967437646046	0	0	1.11289e+16	2.65735e+16	XIAP
NOD signaling pathway	1985-02-01	0.09247311514562587	0.5623967437646046	0	0	4042679191341630	9624961506831570	XIAP;NOD1
ACE inhibitor pathway	2017-01-01	0.09728459993901338	0.5623967437646046	0	0	1.04328e+16	2.43096e+16	AGTR2
TAK1-mediated activation of p38 MAPK	2017-01-01	0.09728459993901338	0.5623967437646046	0	0	1.04328e+16	2.43096e+16	NOD1
Renin-angiotensin system	2017-01-01	0.09728459993901338	0.5623967437646046	0	0	1.04328e+16	2.43096e+16	AGTR2
Salivary secretion	1989-02-01	0.09991220171318037	0.5623967437646046	0	0	3.85603e+16	8882223318481460	PLCB4;NOS1
Activated AMPK stimulation of fatty-acid oxidation in muscle	2018-01-01	0.10270549097155077	0.5623967437646046	0	0	9818586258032620	223460193071682	ACACB
Effect of METS on macrophage differentiation	2018-01-01	0.10270549097155077	0.5623967437646046	0	0	9818586258032620	223460193071682	NCOR2
Prion pathway	2021-01-01	0.11877522680649007	0.5623967437646046	0	0	8344537815126050	1.77782e+16	LAMA3
Mitochondrial role in apoptotic signaling	2021-01-01	0.11877522680649007	0.5623967437646046	0	0	8344537815126050	1.77782e+16	XIAP
Granule cell survival pathway	1999-02-01	0.1191895100985132	0.5623967437646046	0	0	3.45675e+16	7352654695068750	SHH;PLCB4
Nitric oxide signaling pathway	2022-01-01	0.1240681247160871	0.5623967437646046	0	0	7946778711484590	1658432696153100	NOS1
Downregulation of SMAD2/3-SMAD4 transcriptional activity	2023-01-01	0.12932949536655852	0.5623967437646046	0	0	7585179526355990	1.55147e+16	NCOR2
Amoebiasis	2/105	0.13116530263901954	0.5623967437646046	0	0	3.2544e+16	6610656371949350	PLCB4;LAMA3
TAK1 activates NF-kappaB by phosphorylation and activation of IKK complex	2024-01-01	0.13455952495519793	0.5623967437646046	0	0	7.25502e+16	1.45518e+16	NOD1
Fatty acid biosynthesis	2025-01-01	0.13975839859464587	0.5623967437646046	0	0	6.95238e+16	1.36812e+16	ACACB
RXR/VDR pathway	2026-01-01	0.14492630036851042	0.5623967437646046	0	0	6673949579831930	1.28909e+16	NCOR2
Estrogen receptor transcription factor targets	2026-01-01	0.14492630036851042	0.5623967437646046	0	0	6673949579831930	1.28909e+16	NCOR2
CARM1 and regulation of the estrogen receptor	2026-01-01	0.14492630036851042	0.5623967437646046	0	0	6673949579831930	1.28909e+16	NCOR2
Proteins and DNA sequences in cardicac structures	2027-01-01	0.1500634132130179	0.5623967437646046	0	0	64169360051713	1.2171e+16	SHH
Nitric oxide stimulation of guanylate cyclase	2028-01-01	0.1551699189870583	0.5623967437646046	0	0	617896047307812	115128523954106	NOS1
Apoptosis intrinsic pathway	1930-01-01	0.16529183167220157	0.5623967437646046	0	0	5752245725876550	1.03543e+16	XIAP
Retinoic acid receptor-mediated signaling	1930-01-01	0.16529183167220157	0.5623967437646046	0	0	5752245725876550	1.03543e+16	NCOR2
CDC42 activity regulation	1930-01-01	0.16529183167220157	0.5623967437646046	0	0	5752245725876550	1.03543e+16	DOCK9
Alpha-6 beta-4 integrin signaling pathway	1931-01-01	0.17030759705714973	0.5623967437646046	0	0	5560224089635850	9842425570542430	LAMA3
Syndecan 4 pathway	1932-01-01	0.17529347238641987	0.5623967437646046	0	0	5380590946055840	9369189248806160	LAMA3
Signaling by Robo receptor	1932-01-01	0.17529347238641987	0.5623967437646046	0	0	5380590946055840	9369189248806160	SLIT2
Syndecan 2 pathway	1933-01-01	0.18024963426428503	0.5623967437646046	0	0	521218487394958	8930622881428130	LAMA3
Propanoate metabolism	1933-01-01	0.18024963426428503	0.5623967437646046	0	0	521218487394958	8930622881428130	ACACB
TOR signaling	1934-01-01	0.18517625828747605	0.5623967437646046	0	0	5053985230455810	8523279038481910	RRAGB
Monoamine transport	1934-01-01	0.18517625828747605	0.5623967437646046	0	0	5053985230455810	8523279038481910	NOS1
EGF receptor transactivation by GPCRs in cardiac hypertrophy	1934-01-01	0.18517625828747605	0.5623967437646046	0	0	5053985230455810	8523279038481910	AGTR2
Induction of apoptosis through DR3 and DR4/5 death receptors	1934-01-01	0.18517625828747605	0.5623967437646046	0	0	5053985230455810	8523279038481910	XIAP
Tight junction	2/133	0.19001656315583187	0.5623967437646046	0	0	2555181782895580	424324738895972	EXOC4;SYMPK
Adrenergic pathway	2/137	0.1987100171305795	0.5623967437646046	0	0	2.47897e+16	4005790034423570	PLCB4;RGS20
Latent infection of Homo sapiens with Mycobacterium tuberculosis	1937-01-01	0.19978064389657788	0.5623967437646046	0	0	4632119514472450	7460191968044990	NOS1
FRA pathway	1937-01-01	0.19978064389657788	0.5623967437646046	0	0	4632119514472450	7460191968044990	LAMA3
Signaling events mediated by HDAC class II	1938-01-01	0.20459085202067742	0.5623967437646046	0	0	4506699977288210	7150975263966960	NCOR2
PAC1 receptor pathway	1940-01-01	0.21412541218649167	0.5623967437646046	0	0	4275156216332680	6588842533290260	PLCB4
Transcriptional activity of SMAD2/SMAD3-SMAD4 heterotrimer	1941-01-01	0.21885010228561994	0.5623967437646046	0	0	4168067226890750	6332828999932160	NCOR2
Insulin biosynthesis and processing	1941-01-01	0.21885010228561994	0.5623967437646046	0	0	4168067226890750	6332828999932160	EXOC4
Bioactive peptide-induced signaling pathway	1941-01-01	0.21885010228561994	0.5623967437646046	0	0	4168067226890750	6332828999932160	AGTR2
TWEAK signaling pathway	1942-01-01	0.2235466227770364	0.5623967437646046	0	0	4066202090592330	6091720822383440	SHH
Netrin-1 signaling	1942-01-01	0.2235466227770364	0.5623967437646046	0	0	4066202090592330	6091720822383440	SLIT2
BMP receptor signaling	1942-01-01	0.2235466227770364	0.5623967437646046	0	0	4066202090592330	6091720822383440	XIAP
Mitotic prometaphase	1943-01-01	0.22821514017425693	0.5623967437646046	0	0	3969187675070020	5864341812921200	REC8
GPCR ligand binding	4/410	0.23234591269201044	0.5623967437646046	0	0	1.65398e+16	2414035039894270	SHH;DHH;IHH;AGTR2
G-protein-mediated events	1944-01-01	0.23285582007683034	0.5623967437646046	0	0	3876685557944100	5649632706714690	PLCB4
HNF3A pathway	1944-01-01	0.23285582007683034	0.5623967437646046	0	0	3876685557944100	5649632706714690	SHH
Heart development	1944-01-01	0.23285582007683034	0.5623967437646046	0	0	3876685557944100	5649632706714690	SHH
G alpha (z) signaling events	1945-01-01	0.237468827024396	0.5623967437646046	0	0	3.78839e+16	5446637217809030	RGS20
Myometrial relaxation and contraction pathways	2/155	0.23832113906508134	0.5623967437646046	0	0	2185332890218230	3.13406e+16	RGS20;NOS1
Alpha-6 beta-1 and alpha-6 beta-4 integrin signaling	1946-01-01	0.24205432476369537	0.5623967437646046	0	0	3704014939309050	5254490018618860	LAMA3
Agrin in postsynaptic differentiation	1947-01-01	0.24661247587538812	0.5623967437646046	0	0	3.62331e+16	5072406357587650	LAMA3
Regulation of transcription by NOTCH1 intracellular domain	1947-01-01	0.24661247587538812	0.5623967437646046	0	0	3.62331e+16	5072406357587650	NCOR2
Nucleotide-binding domain, leucine rich repeat containing receptor (NLR) signaling pathways	1947-01-01	0.24661247587538812	0.5623967437646046	0	0	3.62331e+16	5072406357587650	NOD1
HES/HEY pathway	1948-01-01	0.25114344211139367	0.5647113716490992	0	0	3.54604e+16	4899673043257770	NCOR2
Arf6 integrin-mediated signaling pathway	1949-01-01	0.2556473842905439	0.5647113716490992	0	0	3.47199e+16	473564060617477	EXOC4
Pyruvate metabolism	1952-01-01	0.26899865983020016	0.5647113716490992	0	0	3.26726e+16	4290071884990240	ACACB
Alzheimer's disease	2/169	0.26941540780729506	0.5647113716490992	0	0	2.00071e+16	2623933394446700	PLCB4;NOS1
Amyotrophic lateral sclerosis (ALS)	1953-01-01	0.27339609458184977	0.5647113716490992	0	0	3204266321913380	4155400355935300	NOS1
Meiotic recombination	1954-01-01	0.27776729508641157	0.5647113716490992	0	0	3143649912795300	4026926207904390	TEX15
Arginine and proline metabolism	1954-01-01	0.27776729508641157	0.5647113716490992	0	0	3143649912795300	4026926207904390	NOS1
Fatty acid, triacylglycerol, and ketone body metabolism	2/173	0.27830674129669986	0.5647113716490992	0	0	1.95351e+16	2498605374021660	NCOR2;ACACB
Meiotic synapsis	1955-01-01	0.28211241656016706	0.5647113716490992	0	0	3085278555866790	3904264660022	REC8
Basal cell carcinoma	1955-01-01	0.28211241656016706	0.5647113716490992	0	0	3085278555866790	3904264660022	SHH
Oncostatin M	3/311	0.2866959377421107	0.5647113716490992	0	0	1.62937e+16	2035626619052840	PLCB4;RRAGB;EVPL
Calcium signaling pathway	2/178	0.2894117701715263	0.5647113716490992	0	0	1.89753e+16	2.35276e+16	PLCB4;NOS1
Mechanism of gene regulation by peroxisome proliferators via PPAR-alpha	1957-01-01	0.29072503860375604	0.5647113716490992	0	0	2.97479e+16	3674988062425070	NCOR2
Inositol phosphate metabolism	1957-01-01	0.29072503860375604	0.5647113716490992	0	0	2.97479e+16	3674988062425070	PLCB4
HIV-1 Nef as negative effector of Fas and TNF	1958-01-01	0.29499284502624695	0.5647113716490992	0	0	2922453191803030	3567743063887860	XIAP
Caspase cascade in apoptosis	1959-01-01	0.2992351841216251	0.5647113716490992	0	0	287192118226601	3465045984753350	XIAP
Pathways in cancer	3/325	0.309619347905859	0.5647113716490992	0	0	1.55741e+16	1.82593e+16	SHH;LAMA3;XIAP
Shigellosis	1962-01-01	0.3118109003092281	0.5647113716490992	0	0	273026587684254	318173817462444	NOD1
MAPK cascade role in angiogenesis	1964-01-01	0.3200701139153533	0.5647113716490992	0	0	2.64332e+16	3011314878250200	SLIT2
Angiotensin II-stimulated signaling through G-proteins and beta-arrestin	1964-01-01	0.3200701139153533	0.5647113716490992	0	0	2.64332e+16	3011314878250200	PLCB4
Validated nuclear estrogen receptor alpha network	1964-01-01	0.3200701139153533	0.5647113716490992	0	0	2.64332e+16	3011314878250200	NCOR2
Endochondral ossification	1966-01-01	0.3282310216976141	0.5647113716490992	0	0	2561732385261790	2853866157539470	IHH
Beta-1 integrin cell surface interactions	1966-01-01	0.3282310216976141	0.5647113716490992	0	0	2561732385261790	2853866157539470	LAMA3
Signaling by TGF-beta receptor complex	1966-01-01	0.3282310216976141	0.5647113716490992	0	0	2561732385261790	2853866157539470	NCOR2
Adipocytokine signaling pathway	1967-01-01	0.33227497400202316	0.5647113716490992	0	0	2.52279e+16	2.77959e+16	ACACB
cAMP cell motility pathway inferred from amoeba model	1967-01-01	0.33227497400202316	0.5647113716490992	0	0	2.52279e+16	2.77959e+16	PLCB4
G alpha (i) signaling events	2/199	0.3357523899423359	0.5647113716490992	0	0	1.69345e+16	1.8482e+16	RGS20;AGTR2
AMPK signaling	1968-01-01	0.3362947839548036	0.5647113716490992	0	0	2.48501e+16	2.70808e+16	ACACB
Epithelial cell signaling in Helicobacter pylori infection	1968-01-01	0.3362947839548036	0.5647113716490992	0	0	2.48501e+16	2.70808e+16	NOD1
G alpha q pathway	1970-01-01	0.3442625474224455	0.5647113716490992	0	0	2412739008646930	2.57283e+16	RGS20
Long-term potentiation	1970-01-01	0.3442625474224455	0.5647113716490992	0	0	2412739008646930	2.57283e+16	PLCB4
Signaling events mediated by HDAC class I	1970-01-01	0.3442625474224455	0.5647113716490992	0	0	2412739008646930	2.57283e+16	NCOR2
Signaling by NOTCH1	1973-01-01	0.35603667068127076	0.5752481189194404	0	0	2.31186e+16	2387505646738290	NCOR2
Gastric acid secretion	1974-01-01	0.359914598468313	0.5752481189194404	0	0	2.28007e+16	2329981070808740	PLCB4
Wnt/calcium/cyclic GMP pathway	1974-01-01	0.359914598468313	0.5752481189194404	0	0	2.28007e+16	2329981070808740	PLCB4
Mitochondrial pathway of apoptosis: caspases	1977-01-01	0.3714099734351279	0.5836442439694867	0	0	2.18974e+16	2.16882e+16	XIAP
Transcriptional regulation of white adipocyte differentiation	1977-01-01	0.3714099734351279	0.5836442439694867	0	0	2.18974e+16	2.16882e+16	NCOR2
Phosphatidylinositol signaling system	1978-01-01	0.37519608345217403	0.5846805633796379	0	0	2.16119e+16	2.11863e+16	PLCB4
Opioid signaling	1980-01-01	0.3827005907792814	0.5914463675679804	0	0	2106265290926490	2023072746572930	PLCB4
Platelet homeostasis	1982-01-01	0.39011570357174236	0.5945739470058659	0	0	2.05405e+16	1.9335e+16	NOS1
Cell junction organization	1984-01-01	0.39744247794509746	0.5945739470058659	0	0	2.00435e+16	1849427171250820	LAMA3
Differentiation pathway in PC12 cells	1984-01-01	0.39744247794509746	0.5945739470058659	0	0	2.00435e+16	1849427171250820	PLCB4
ECM-receptor interaction	1984-01-01	0.39744247794509746	0.5945739470058659	0	0	2.00435e+16	1849427171250820	LAMA3
Focal adhesion	2/233	0.40868444933359643	0.6064029722679108	0	0	1.44171e+16	1.29006e+16	LAMA3;XIAP
Androgen receptor signaling, proteolysis, and transcription regulation	1988-01-01	0.4118351736792763	0.6064029722679108	0	0	1.91181e+16	1696030631900650	NCOR2
Gap junction pathway	1990-01-01	0.41890314585159183	0.61199131464256	0	0	1.86866e+16	1.62595e+16	PLCB4
TSH regulation of gene expression	1997-01-01	0.4429841900396306	0.6421553762589993	0	0	1.73179e+16	141006234074558	TANC2
Pancreatic secretion	1/101	0.4562976855984409	0.646421721264458	0	0	166218487394958	1.30417e+16	PLCB4
Melanogenesis	1/101	0.4562976855984409	0.646421721264458	0	0	166218487394958	1.30417e+16	PLCB4
GnRH signaling pathway	1/101	0.4562976855984409	0.646421721264458	0	0	166218487394958	1.30417e+16	PLCB4
Chromosome maintenance	1/103	0.4628356064617643	0.6504184739923186	0	0	1.62943e+16	1.25528e+16	REC8
Chagas disease	1/104	0.4660752701335331	0.6504184739923186	0	0	1.61353e+16	1.23178e+16	PLCB4
G alpha i pathway	1/108	0.4788413030991614	0.6627296850216597	0	0	1.55289e+16	1.14353e+16	RGS20
Signaling by interleukins	1/109	0.481985225470298	0.6627296850216597	0	0	1.53844e+16	1122816092791660	NOD1
Lipid metabolism regulation by peroxisome proliferator-activated receptor alpha (PPAR-alpha)	1/112	0.4913045851226152	0.6630232981254183	0	0	1496631084866370	1.06364e+16	NCOR2
Oocyte meiosis	1/113	0.4943739389178432	0.6630232981254183	0	0	1.48319e+16	1.04485e+16	REC8
mTOR signaling pathway	1/113	0.4943739389178432	0.6630232981254183	0	0	1.48319e+16	1.04485e+16	RRAGB
Insulin signaling pathway	2/277	0.4969362546183964	0.6630232981254183	0	0	1.20832e+16	0.8449706926204623	EXOC4;ACACB
Fas signaling pathway	1/115	0.5004576562710529	0.6630232981254183	0	0	1.45702e+16	1008599688791080	XIAP
Vascular smooth muscle contraction	1/116	0.5034722370791946	0.6630232981254183	0	0	1444282060650340	0.9911049242015729	PLCB4
Signaling by NOTCH	1/119	0.5124081587037054	0.6649221977585684	0	0	1.40735e+16	0.9410013452465251	NCOR2
G alpha s pathway	1/120	0.5153512137618496	0.6649221977585684	0	0	1.39545e+16	0.9250545977096648	RGS20
Notch signaling pathway	1/121	0.5182766519588855	0.6649221977585684	0	0	1.38375e+16	0.9094665951324655	NCOR2
p75 neurotrophin receptor-mediated signaling	1/124	0.5269483077980491	0.6649221977585684	0	0	1349798455967750	0.864752191190716	XIAP
Integration of energy metabolism	1/125	0.5298043180001427	0.6649221977585684	0	0	1338845215505550	0.8504981455654222	ACACB
Interleukin-1 signaling pathway	1/125	0.5298043180001427	0.6649221977585684	0	0	1338845215505550	0.8504981455654222	NOD1
Factors involved in megakaryocyte development and platelet production	1/125	0.5298043180001427	0.6649221977585684	0	0	1338845215505550	0.8504981455654222	DOCK9
Signaling by GPCR	6/977	0.5358688557333913	0.6680498401476277	0	0	1.02493e+16	0.6394210412567789	SHH;PLCB4;DHH;IHH;RGS20;AGTR2
Cell-cell communication	1/129	0.5410583696371282	0.670052418027437	0	0	1.29674e+16	0.7964964354302132	LAMA3
Adipogenesis	1/133	0.5520452478832737	0.6789562743460524	0	0	1.25719e+16	0.7469305919520478	NCOR2
TNF-alpha effects on cytokine activity, cell motility, and apoptosis	1/135	0.557440468608839	0.6789562743460524	0	0	1.2383e+16	0.723664479681068	SHH
Ubiquitin-mediated proteolysis	1/136	0.560113863817348	0.6789562743460524	0	0	1.22907e+16	0.712387294158972	XIAP
Diabetes pathways	1/137	0.5627712434419151	0.6789562743460524	0	0	1.21997e+16	0.7013390513087742	EXOC4
Calcium regulation in the cardiac cell	1/149	0.5934446579800112	0.7113727630914237	0	0	1.12037e+16	0.5846230348832124	RGS20
EGFR1 pathway	1/152	0.6007734467474259	0.7155709206482079	0	0	1.09795e+16	0.5594447599269741	NOS1
Phagosome	1/154	0.6055863660740041	0.716738294024296	0	0	1.08348e+16	0.5434303534562852	NOS1
Toll receptor cascades	1/159	0.6173683945643312	0.7260873571291191	0	0	1.04893e+16	0.5058882430704031	NOD1
Generic transcription pathway	2/377	0.664002826494829	0.7760533034658313	0	0	0.8815819209039548	0.36098035538530415	ZNF17;NCOR2
Huntington's disease	1/184	0.6712426312767562	0.7771275392528817	0	0	0.9044863847178215	0.3605505331119684	PLCB4
TGF-beta signaling pathway	1/185	0.6732334832030312	0.7771275392528817	0	0	0.8995250274022653	0.3559088433505133	XIAP
Chemokine signaling pathway	1/189	0.6810780389255715	0.7813594679698275	0	0	0.8802074021097801	0.33806863728580194	PLCB4
Peptide G-protein coupled receptors	1/192	0.6868386315310078	0.7831635615627954	0	0	0.866250164987461	0.32541198791032755	AGTR2
Gastrin-CREB signaling pathway via PKC and MAPK	1/206	0.7123861370652165	0.8073709553405787	0	0	0.8065177290428367	0.2735185410494648	PLCB4
Developmental biology	2/420	0.7209670496550376	0.8121737246113977	0	0	0.7891492985159354	0.25817953940656463	NCOR2;SLIT2
Wnt signaling pathway	1/231	0.752971237300611	0.8431474333845166	0	0	0.7179393496529046	0.20369967484358675	PLCB4
Apoptosis	1/242	0.7689778674833744	0.8559456024963751	0	0	0.6847867777816521	0.1798887551920768	XIAP
Hemostasis pathway	2/468	0.774807897261643	0.857331815313179	0	0	0.7061176984069252	0.18015897891800461	DOCK9;NOS1
Class A GPCRs (rhodopsin-like)	1/253	0.7839553982706836	0.8597611995807152	0	0	0.6545284780578898	0.1593142934620279	AGTR2
Antigen presentation: folding, assembly, and peptide loading of class I MHC proteins	1/255	0.786573218374495	0.8597611995807152	0	0	0.6493085423145636	0.15587915559968357	UBR4
BDNF signaling pathway	1/261	0.7942394176534333	0.8597611995807152	0	0	0.6341305753070459	0.14608486965468828	LAMA3
Lipid and lipoprotein metabolism	2/489	0.7953940509490038	0.8597611995807152	0	0	0.6749382243413496	0.15450525571344173	NCOR2;ACACB
Interleukin-4 regulation of apoptosis	1/267	0.8016324604057166	0.8615245407808563	0	0	0.6196373286156568	0.13700494559468582	LAMA3
Neuroactive ligand-receptor interaction	1/272	0.8075916433552928	0.8629693560425128	0	0	0.6080498620112251	0.1299394894307389	AGTR2
Immune system signaling by interferons, interleukins, prolactin, and growth hormones	1/280	0.8167591695785316	0.8678066176771898	0	0	0.590373783922171	0.11949814895408875	NOD1
Innate immune system	1/319	0.8556088588283023	0.9039483423779239	0	0	0.5169388510121029	0.08061245136721593	NOD1
Axon guidance	1/325	0.8608119137456642	0.9043361116316809	0	0	0.507210291524017	0.07602029775746963	SLIT2
Signal transduction	4/1020	0.866737633948442	0.9054745114433445	0	0	0.6402389356502851	0.09156630779610882	NCOR2;DHH;IHH;AGTR2
Disease	2/674	0.9158728192209434	0.9514900955239802	0	0	0.4844632768361582	0.04257355124912024	EXOC4;NOS1
Cell cycle	1/453	0.9365520471063019	0.9675979713197704	0	0	0.3611958057559307	0.023676450966620098	REC8
TGF-beta regulation of extracellular matrix	1/565	0.9682278638108158	0.994528240631495	0	0	0.2878002264735682	0.009292442745316135	ACACB
Adaptive immune system	1/606	0.9753589932607484	0.994528240631495	0	0	0.2677269254809362	0.006679700458578984	UBR4
Gene expression	2/968	0.9817828162908908	0.994528240631495	0	0	0.33185949398182263	0.006101289815196948	ZNF17;NCOR2
Immune system	2/998	0.9845104174496053	0.994528240631495	0	0	0.32135320944796136	0.00501658052030339	UBR4;NOD1
Metabolism	4/1615	0.9896413203918031	0.994528240631495	0	0	0.3910400479462317	0.004071784324395816	NCOR2;PLCB4;NOS1;ACACB
Interleukin-2 signaling pathway	1/847	0.994528240631495	0.994528240631495	0	0	0.18906569720086616	0.0010373626947822894	SNX4

## Sheet: Wikipathway
Term	Overlap	P-value	Adjusted P-value	Old P-value	Old Adjusted P-value	Odds Ratio	Combined Score	Genes
Hedgehog Signaling Pathway WP47	2016-03-01	1.1142e+12	0.011810559502710082	0	0	3.91854e+16	3.56673e+16	SHH;DHH;IHH
Hedgehog Signaling Pathway WP4249	1943-03-01	0.002182302426567309	0.11566202860806737	0	0	1.27179e+16	7792763848903090	SHH;DHH;IHH
GDNF RET Signaling Axis WP4830	2023-02-01	0.008318089523884872	0.29390582984393215	0	0	1.60282e+16	7676445440178750	AGTR2;SLIT2
RAS And Bradykinin Pathways In COVID 19 WP4969	2029-02-01	0.013039800013428273	0.34555470035584923	0	0	1.24626e+16	5408476965990150	NOS1;AGTR2
Nucleotide Binding Oligomerization Domain NOD Pathway WP1433	1941-02-01	0.025137885908768358	0.429968888468833	0	0	862277270751847	3.17609e+16	XIAP;NOD1
Genes Controlling Nephrogenesis WP4823	1944-02-01	0.028665973583161964	0.429968888468833	0	0	8005649717514120	2843642363989910	SHH;SLIT2
NO cGMP PKG Mediated Neuroprotection WP4008	1946-02-01	0.03112149229221569	0.429968888468833	0	0	7640986132511550	2.65131e+16	XIAP;NOS1
Robo4 And VEGF Signaling Pathways Crosstalk WP3943	2024-06-01	0.03546846602792507	0.429968888468833	0	0	3.34034e+16	1.11538e+16	SLIT2
Effects Of Nitric Oxide WP1995	2024-08-01	0.04701183027422738	0.429968888468833	0	0	2.38571e+16	7293977888059270	NOS1
Non Classical Role Of Vitamin D WP5133	2024-08-01	0.04701183027422738	0.429968888468833	0	0	2.38571e+16	7293977888059270	AGTR2
Development Of Ureteric Collection System WP5053	1960-02-01	0.05043087175915524	0.429968888468833	0	0	5792518994739910	1730313328983520	SHH;SLIT2
Biotin Metabolism Including IMDs WP5031	2024-09-01	0.052732033491460654	0.429968888468833	0	0	2.08739e+16	6142226798580110	ACACB
Tgif Disruption Of Shh Signaling WP3674	2024-09-01	0.052732033491460654	0.429968888468833	0	0	2.08739e+16	6142226798580110	SHH
Male Infertility WP4673	3/145	0.05681458814567806	0.4301675959601339	0	0	3.5641e+16	1.02217e+16	NOS1;TEX15;REC8
Serotonin Transporter Activity WP1455	2024-11-01	0.06407049195104964	0.4527648097874174	0	0	1669747899159660	4588085464119430	NOS1
EDA Signaling In Hair Follicle Development WP3930	2013-01-01	0.07527435298884325	0.4660112495613223	0	0	1.39132e+16	3598801310463480	SHH
Nitric Oxide Metabolism In Cystic Fibrosis WP4947	2013-01-01	0.07527435298884325	0.4660112495613223	0	0	1.39132e+16	3598801310463480	NOS1
Somatic Sex Determination WP4814	2014-01-01	0.08082630514243107	0.4660112495613223	0	0	1.28423e+16	3230413764153670	DHH
Deregulation Of Rab And Rab Effector Genes In Bladder Cancer WP2291	2016-01-01	0.09183123404474727	0.4660112495613223	0	0	1.11289e+16	2.65735e+16	EXPH5
Quercetin And Nf kB AP 1 Induced Apoptosis WP2435	2016-01-01	0.09183123404474727	0.4660112495613223	0	0	1.11289e+16	2.65735e+16	NOS1
ACE Inhibitor Pathway WP554	2017-01-01	0.09728459993901338	0.4660112495613223	0	0	1.04328e+16	2.43096e+16	AGTR2
Overview Of Nanoparticle Effects WP3287	2019-01-01	0.1080940988994387	0.4660112495613223	0	0	927264239028945	2.06293e+16	LAMA3
BMP Signaling In Eyelid Development WP3927	2020-01-01	0.1134506143347115	0.4660112495613223	0	0	8784166298098180	1.91178e+16	SHH
Hereditary Leiomyomatosis And Renal Cell Carcinoma Pathway WP4206	2020-01-01	0.1134506143347115	0.4660112495613223	0	0	8784166298098180	1.91178e+16	ACACB
Sildenafil Treatment WP5294	2022-01-01	0.1240681247160871	0.4660112495613223	0	0	7946778711484590	1658432696153100	NOS1
Fatty Acid Biosynthesis WP357	2022-01-01	0.1240681247160871	0.4660112495613223	0	0	7946778711484590	1658432696153100	ACACB
PKC Gamma Calcium Signaling Pathway In Ataxia WP4760	2022-01-01	0.1240681247160871	0.4660112495613223	0	0	7946778711484590	1658432696153100	PLCB4
Kynurenine Pathway And Links To Cell Senescence WP5044	2023-01-01	0.12932949536655852	0.4660112495613223	0	0	7585179526355990	1.55147e+16	NOS1
Mammalian Disorder Of Sexual Development WP4842	2025-01-01	0.13975839859464587	0.4660112495613223	0	0	6.95238e+16	1.36812e+16	DHH
FGFR3 Signaling In Chondrocyte Proliferation And Terminal Differentiation WP4767	2027-01-01	0.1500634132130179	0.4660112495613223	0	0	64169360051713	1.2171e+16	IHH
Spinal Cord Injury WP2431	2/119	0.16007550735289905	0.4660112495613223	0	0	2862958134144570	5245253236885790	NOS1;SLIT2
GPR143 In Melanocytes And Retinal Pigment Epithelium Cells WP4941	1930-01-01	0.16529183167220157	0.4660112495613223	0	0	5752245725876550	1.03543e+16	PLCB4
Oligodendrocyte Specification And Differentiation Leading To Myelin Components For CNS WP4304	1930-01-01	0.16529183167220157	0.4660112495613223	0	0	5752245725876550	1.03543e+16	SHH
Dopaminergic Neurogenesis WP2855	1930-01-01	0.16529183167220157	0.4660112495613223	0	0	5752245725876550	1.03543e+16	SHH
Regucalcin In Proximal Tubule Epithelial Kidney Cells WP4838	1932-01-01	0.17529347238641987	0.4660112495613223	0	0	5380590946055840	9369189248806160	NOS1
Monoamine Transport WP727	1932-01-01	0.17529347238641987	0.4660112495613223	0	0	5380590946055840	9369189248806160	NOS1
Mitochondrial Immune Response To SARS CoV 2 WP5038	1932-01-01	0.17529347238641987	0.4660112495613223	0	0	5380590946055840	9369189248806160	AGTR2
Hair Follicle Development Organogenesis Part 2 Of 3 WP2839	1932-01-01	0.17529347238641987	0.4660112495613223	0	0	5380590946055840	9369189248806160	SHH
CAMKK2 Pathway WP4874	1933-01-01	0.18024963426428503	0.4660112495613223	0	0	521218487394958	8930622881428130	NOS1
Alpha 6 Beta 4 Signaling Pathway WP244	1933-01-01	0.18024963426428503	0.4660112495613223	0	0	521218487394958	8930622881428130	LAMA3
Resistin As A Regulator Of Inflammation WP4481	1933-01-01	0.18024963426428503	0.4660112495613223	0	0	521218487394958	8930622881428130	PLCB4
Cohesin Complex Cornelia De Lange Syndrome WP5117	1934-01-01	0.18517625828747605	0.4673496042493443	0	0	5053985230455810	8523279038481910	REC8
2Q37 Copy Number Variation Syndrome WP5224	2/135	0.19435686846920786	0.4696320125037169	0	0	2.5165e+16	4122181296482420	RRAGB;TRPM8
Target Of Rapamycin Signaling WP1471	1936-01-01	0.19494159009588247	0.4696320125037169	0	0	4764705882352940	7790557621409010	RRAGB
Amyotrophic Lateral Sclerosis ALS WP2447	1938-01-01	0.20459085202067742	0.47220154903938877	0	0	4506699977288210	7150975263966960	NOS1
Neuroinflammation And Glutamatergic Signaling WP5083	2/140	0.2052618177570611	0.47220154903938877	0	0	2424711373126990	3839455184007460	PLCB4;NOS1
Kisspeptin Kisspeptin Receptor System In The Ovary WP4871	1939-01-01	0.2093723849514271	0.47220154903938877	0	0	4387881468376820	6861070780281020	PLCB4
Splicing Factor NOVA Regulated Synaptic Proteins WP4148	1942-01-01	0.2235466227770364	0.48390397740710095	0	0	4066202090592330	6091720822383440	PLCB4
Heart Development WP1591	1944-01-01	0.23285582007683034	0.48390397740710095	0	0	3876685557944100	5649632706714690	SHH
Notch Signaling WP268	1944-01-01	0.23285582007683034	0.48390397740710095	0	0	3876685557944100	5649632706714690	NCOR2
Renin Angiotensin Aldosterone System RAAS WP4756	1944-01-01	0.23285582007683034	0.48390397740710095	0	0	3876685557944100	5649632706714690	AGTR2
Myometrial Relaxation And Contraction Pathways WP289	2/156	0.24053773365336642	0.48390397740710095	0	0	2.17103e+16	3093456905737310	RGS20;NOS1
Aryl Hydrocarbon Receptor Pathway WP2586	1946-01-01	0.24205432476369537	0.48390397740710095	0	0	3704014939309050	5254490018618860	NCOR2
Rett Syndrome Causing Genes WP4312	1948-01-01	0.25114344211139367	0.48390397740710095	0	0	3.54604e+16	4899673043257770	NCOR2
Pluripotent Stem Cell Differentiation Pathway WP2848	1948-01-01	0.25114344211139367	0.48390397740710095	0	0	3.54604e+16	4899673043257770	SHH
Phosphoinositides Metabolism WP4971	1949-01-01	0.2556473842905439	0.48390397740710095	0	0	3.47199e+16	473564060617477	PLCB4
Copper Homeostasis WP3286	1951-01-01	0.26457483470786863	0.48970566135900134	0	0	3.33277e+16	4431358904433690	XIAP
Focal Adhesion PI3K Akt mTOR Signaling Pathway WP3932	3/302	0.27203686428541946	0.48970566135900134	0	0	1.67919e+16	218599538765707	RAB10;LAMA3;NOS1
Notch Signaling Pathway WP61	1954-01-01	0.27776729508641157	0.48970566135900134	0	0	3143649912795300	4026926207904390	NCOR2
Phosphodiesterases In Neuronal Function WP4222	1954-01-01	0.27776729508641157	0.48970566135900134	0	0	3143649912795300	4026926207904390	NOS1
11P11 2 Copy Number Variation Syndrome WP5348	1956-01-01	0.28643161324771776	0.48970566135900134	0	0	3.02903e+16	3787061063975590	SHH
IL 18 Signaling Pathway WP4754	1956-01-01	0.28643161324771776	0.48970566135900134	0	0	3.02903e+16	3787061063975590	ACACB
Endochondral Ossification WP474	1963-01-01	0.31595286842179027	0.5232969383235901	0	0	2686093792355650	3.09482e+16	IHH
Endochondral Ossification With Skeletal Dysplasias WP4808	1963-01-01	0.31595286842179027	0.5232969383235901	0	0	2686093792355650	3.09482e+16	IHH
Physico Chemical Features And Toxicity Associated Pathways WP3680	1966-01-01	0.3282310216976141	0.5242242220471939	0	0	2561732385261790	2853866157539470	NOS1
AMP Activated Protein Kinase Signaling WP1403	1967-01-01	0.33227497400202316	0.5242242220471939	0	0	2.52279e+16	2.77959e+16	ACACB
Focal Adhesion WP306	2/199	0.3357523899423359	0.5242242220471939	0	0	1.69345e+16	1.8482e+16	LAMA3;XIAP
RAC1 PAK1 P38 MMP2 Pathway WP3303	1968-01-01	0.3362947839548036	0.5242242220471939	0	0	2.48501e+16	2.70808e+16	NOS1
Leptin Signaling Pathway WP2034	1971-01-01	0.3482107843585378	0.5332336747223314	0	0	2.37815e+16	2508824204628480	ACACB
Peptide GPCRs WP24	1972-01-01	0.35213544557135096	0.5332336747223314	0	0	2.34454e+16	2.44709e+16	AGTR2
Non Genomic Actions Of 1 25 Dihydroxyvitamin D3 WP4341	1975-01-01	0.36376936689626144	0.5411905275967729	0	0	2.24915e+16	2274417983096220	PLCB4
Joubert Syndrome WP4656	1976-01-01	0.3676011130846004	0.5411905275967729	0	0	2219047619047610	2220727128599100	SHH
Regulatory Circuits Of The STAT3 Signaling Pathway WP4538	1978-01-01	0.37519608345217403	0.544805271862061	0	0	2.16119e+16	2.11863e+16	AGTR2
Acute Viral Myocarditis WP4298	1984-01-01	0.39744247794509746	0.5573449837433572	0	0	2.00435e+16	1849427171250820	NOS1
Apoptosis WP254	1984-01-01	0.39744247794509746	0.5573449837433572	0	0	2.00435e+16	1849427171250820	XIAP
Clear Cell Renal Cell Carcinoma Pathways WP4018	1985-01-01	0.40107306484807276	0.5573449837433572	0	0	1.98039e+16	1.80931e+16	ACACB
Androgen Receptor Signaling Pathway WP138	1987-01-01	0.40826928450866384	0.5573449837433572	0	0	1934141098299780	1.73266e+16	NCOR2
Apoptosis Modulation And Signaling WP1772	1989-01-01	0.41537975203514355	0.5573449837433572	0	0	1889992360580590	1.66048e+16	XIAP
Pancreatic Adenocarcinoma Pathway WP4263	1989-01-01	0.41537975203514355	0.5573449837433572	0	0	1889992360580590	1.66048e+16	RIPK4
Thyroid Hormones Production And Peripheral Downstream Signaling Effects WP4746	1993-01-01	0.4293474720201916	0.5688854004267538	0	0	1.80745e+16	1528181493000020	SHH
Small Cell Lung Cancer WP4658	1995-01-01	0.43620671576492814	0.5708384181615109	0	0	1768818165564090	1.46748e+16	LAMA3
Hippo Signaling Regulation Pathways WP4540	1998-01-01	0.44634256614583245	0.5740498190994561	0	0	1.71385e+16	1.38251e+16	PLCB4
Alzheimer 39 S Disease And miRNA Effects WP2059	2/260	0.46379508087839827	0.5740498190994561	0	0	1.28906e+16	0.9903972603379806	PLCB4;NOS1
Alzheimer 39 S Disease WP5124	2/260	0.46379508087839827	0.5740498190994561	0	0	1.28906e+16	0.9903972603379806	PLCB4;NOS1
7Q11 23 Copy Number Variation Syndrome WP4932	1/104	0.4660752701335331	0.5740498190994561	0	0	1.61353e+16	1.23178e+16	ACACB
NF1 Copy Number Variation Syndrome WP5366	1/104	0.4660752701335331	0.5740498190994561	0	0	1.61353e+16	1.23178e+16	EXOC4
Complement System In Neuronal Development And Plasticity WP5090	1/106	0.47249658215318296	0.5740498190994561	0	0	1.58263e+16	1.18654e+16	XIAP
CKAP4 Signaling Pathway Map WP5322	1/109	0.481985225470298	0.5740498190994561	0	0	1.53844e+16	1122816092791660	SHH
5Q35 Copy Number Variation WP5380	1/109	0.481985225470298	0.5740498190994561	0	0	1.53844e+16	1122816092791660	SIMC1
Wnt Signaling WP428	1/114	0.49742492629826063	0.5858560243068404	0	0	1469993307057330	1.02651e+16	PLCB4
22Q11 2 Copy Number Variation Syndrome WP4657	1/118	0.5094473814880899	0.5869719830188862	0	0	1.41945e+16	0.957317713543985	SHH
Osteoblast Differentiation And Related Diseases WP4787	1/118	0.5094473814880899	0.5869719830188862	0	0	1.41945e+16	0.957317713543985	IHH
Hippo Merlin Signaling Dysregulation WP4541	1/120	0.5153512137618496	0.5873895554704952	0	0	1.39545e+16	0.9250545977096648	PLCB4
Adipogenesis WP236	1/131	0.5465848087934013	0.6163615928946866	0	0	1.27666e+16	0.7711893672663548	NCOR2
Brain Derived Neurotrophic Factor BDNF Signaling Pathway WP2380	1/137	0.5627712434419151	0.6213932479671146	0	0	1.21997e+16	0.7013390513087742	ACACB
Ectoderm Differentiation WP2858	1/137	0.5627712434419151	0.6213932479671146	0	0	1.21997e+16	0.7013390513087742	SHH
Calcium Regulation In Cardiac Cells WP536	1/151	0.5983451921962706	0.6538617564206668	0	0	1.10532e+16	0.5676795703773932	RGS20
Smith Magenis And Potocki Lupski Syndrome Copy Number Variation WP5381	1/155	0.6079712034798018	0.6576015058046837	0	0	1076394194041250	0.5356436325568794	RAB10
Chemokine Signaling Pathway WP3929	1/165	0.6310469097469974	0.6756663882139569	0	0	1.01025e+16	0.46509300183826363	PLCB4
Primary Ovarian Insufficiency WP5316	1/170	0.6420744096516093	0.680598874230706	0	0	0.9801103873502064	0.4342389647764147	AGTR2
Ciliary Landscape WP4352	1/213	0.7243736043496218	0.7602336837728705	0	0	0.7796099571904234	0.2513836649164419	EXOC4
Pleural Mesothelioma WP5087	2/437	0.7411628505076038	0.7702280603314314	0	0	0.7576466004285992	0.2269416036701059	PLCB4;LAMA3
IL 24 Signaling Pathway WP5413	1/232	0.754470719880216	0.7764455952165329	0	0	0.714795008912656	0.20138549437802614	XIAP
GPCRs Class A Rhodopsin Like WP455	1/259	0.7917148553204247	0.8069401409996636	0	0	0.6391114585369031	0.14926702682165952	AGTR2
PI3K Akt Signaling Pathway WP4172	1/338	0.8714559498295659	0.8797555303041331	0	0	0.48732015061217365	0.06705036028935801	LAMA3
VEGFA VEGFR2 Signaling WP3888	1/430	0.9269048593916949	0.9269048593916949	0	0	0.38101114571702804	0.028920403924705664	ACACB

## Sheet: KEEG
Term	Overlap	P-value	Adjusted P-value	Old P-value	Old Adjusted P-value	Odds Ratio	Combined Score	Genes
Hedgehog signaling pathway	1956-03-01	0.004632652888122375	0.47716324747660466	0	0	9592162554426700	5155428239538620	SHH;DHH;IHH
Long-term depression	1960-02-01	0.05043087175915524	0.7636711458343852	0	0	5792518994739910	1730313328983520	PLCB4;NOS1
NOD-like receptor signaling pathway	3/181	0.09539676401079462	0.7636711458343852	0	0	2.83809e+16	6668683183715720	PLCB4;XIAP;NOD1
Fatty acid biosynthesis	2018-01-01	0.10270549097155077	0.7636711458343852	0	0	9818586258032620	223460193071682	ACACB
Small cell lung cancer	1992-02-01	0.10559793000810143	0.7636711458343852	0	0	3726930320150650	8378573584715930	LAMA3;XIAP
Salivary secretion	1993-02-01	0.10751245345200393	0.7636711458343852	0	0	3.68579e+16	8219856675033270	PLCB4;NOS1
Circadian entrainment	1997-02-01	0.11526215321779891	0.7636711458343852	0	0	3529884032114180	762647736171259	PLCB4;NOS1
Inflammatory mediator regulation of TRP channels	1998-02-01	0.1172216001086059	0.7636711458343852	0	0	3.49294e+16	7487772863993920	PLCB4;TRPM8
Arginine biosynthesis	2022-01-01	0.1240681247160871	0.7636711458343852	0	0	7946778711484590	1658432696153100	NOS1
Amoebiasis	2/102	0.1251423287328076	0.7636711458343852	0	0	3352542372881350	6967600747150830	PLCB4;LAMA3
Renin-angiotensin system	2023-01-01	0.12932949536655852	0.7636711458343852	0	0	7585179526355990	1.55147e+16	AGTR2
Glucagon signaling pathway	2/107	0.1352174352799241	0.7636711458343852	0	0	3.19209e+16	6386961626847270	PLCB4;ACACB
Toxoplasmosis	2/112	0.14546748945276533	0.7636711458343852	0	0	3046224961479190	5872520576156290	LAMA3;XIAP
AMPK signaling pathway	2/120	0.1621844324916145	0.7636711458343852	0	0	2838552140189600	5.16339e+16	RAB10;ACACB
Relaxin signaling pathway	2/129	0.18137825753570733	0.7636711458343852	0	0	2636193780862130	4500432538927940	PLCB4;NOS1
Shigellosis	3/246	0.1839342213759047	0.7636711458343852	0	0	2.07207e+16	3508380107309950	PLCB4;RRAGB;NOD1
Propanoate metabolism	1934-01-01	0.18517625828747605	0.7636711458343852	0	0	5053985230455810	8523279038481910	ACACB
Apelin signaling pathway	2/137	0.1987100171305795	0.7636711458343852	0	0	2.47897e+16	4005790034423570	PLCB4;NOS1
African trypanosomiasis	1937-01-01	0.19978064389657788	0.7636711458343852	0	0	4632119514472450	7460191968044990	PLCB4
Adrenergic signaling in cardiomyocytes	2/150	0.22725696040012605	0.7636711458343852	0	0	2259734310581760	3348189388627400	PLCB4;AGTR2
Carbohydrate digestion and absorption	1947-01-01	0.24661247587538812	0.7636711458343852	0	0	3.62331e+16	5072406357587650	PLCB4
Pyruvate metabolism	1947-01-01	0.24661247587538812	0.7636711458343852	0	0	3.62331e+16	5072406357587650	ACACB
Arginine and proline metabolism	1950-01-01	0.26012446216628154	0.7636711458343852	0	0	3.40096e+16	4579716458908870	NOS1
Endocrine and other factor-regulated calcium reabsorption	1953-01-01	0.27339609458184977	0.7636711458343852	0	0	3204266321913380	4155400355935300	PLCB4
Axon guidance	2/182	0.2982827834200126	0.7636711458343852	0	0	1.85499e+16	2244006789473910	SHH;SLIT2
Notch signaling pathway	1959-01-01	0.2992351841216251	0.7636711458343852	0	0	287192118226601	3465045984753350	NCOR2
Basal cell carcinoma	1963-01-01	0.31595286842179027	0.7636711458343852	0	0	2686093792355650	3.09482e+16	SHH
GnRH secretion	1964-01-01	0.3200701139153533	0.7636711458343852	0	0	2.64332e+16	3011314878250200	PLCB4
Cortisol synthesis and secretion	1965-01-01	0.3241627832211248	0.7636711458343852	0	0	2601890756302520	2931054582110040	PLCB4
Long-term potentiation	1967-01-01	0.33227497400202316	0.7636711458343852	0	0	2.52279e+16	2.77959e+16	PLCB4
Focal adhesion	2/201	0.3401269648115753	0.7636711458343852	0	0	1.67626e+16	1.80774e+16	LAMA3;XIAP
Adipocytokine signaling pathway	1969-01-01	0.3402905943677059	0.7636711458343852	0	0	2.44834e+16	2639205528733050	ACACB
Renin secretion	1969-01-01	0.3402905943677059	0.7636711458343852	0	0	2.44834e+16	2639205528733050	PLCB4
Epithelial cell signaling in Helicobacter pylori infection	1970-01-01	0.3442625474224455	0.7636711458343852	0	0	2412739008646930	2.57283e+16	NOD1
Proteoglycans in cancer	2/205	0.3488497347699961	0.7636711458343852	0	0	1.6429e+16	1.73016e+16	SHH;IHH
Inositol phosphate metabolism	1973-01-01	0.35603667068127076	0.7636711458343852	0	0	2.31186e+16	2387505646738290	PLCB4
Thyroid hormone synthesis	1975-01-01	0.36376936689626144	0.7636711458343852	0	0	2.24915e+16	2274417983096220	PLCB4
Gastric acid secretion	1976-01-01	0.3676011130846004	0.7636711458343852	0	0	2219047619047610	2220727128599100	PLCB4
Pertussis	1976-01-01	0.3676011130846004	0.7636711458343852	0	0	2219047619047610	2220727128599100	NOD1
Pathways in cancer	4/531	0.39501776972698077	0.7636711458343852	0	0	1.26631e+16	1.17618e+16	SHH;PLCB4;LAMA3;XIAP
Taste transduction	1986-01-01	0.40468195750307323	0.7636711458343852	0	0	1.95699e+16	1.7704e+16	PLCB4
Insulin secretion	1986-01-01	0.40468195750307323	0.7636711458343852	0	0	1.95699e+16	1.7704e+16	PLCB4
ECM-receptor interaction	1988-01-01	0.4118351736792763	0.7636711458343852	0	0	1.91181e+16	1696030631900650	LAMA3
Gap junction	1988-01-01	0.4118351736792763	0.7636711458343852	0	0	1.91181e+16	1696030631900650	PLCB4
Calcium signaling pathway	2/240	0.4232430885374768	0.7636711458343852	0	0	1.3988e+16	120270333839619	PLCB4;NOS1
GnRH signaling pathway	1993-01-01	0.4293474720201916	0.7636711458343852	0	0	1.80745e+16	1528181493000020	PLCB4
Salmonella infection	2/249	0.4416901119789915	0.7636711458343852	0	0	1347217456940910	1100874362323400	EXOC4;NOD1
Phosphatidylinositol signaling system	1997-01-01	0.4429841900396306	0.7636711458343852	0	0	1.73179e+16	141006234074558	PLCB4
Aldosterone synthesis and secretion	1998-01-01	0.44634256614583245	0.7636711458343852	0	0	1.71385e+16	1.38251e+16	PLCB4
mRNA surveillance pathway	1998-01-01	0.44634256614583245	0.7636711458343852	0	0	1.71385e+16	1.38251e+16	SYMPK
Endocytosis	2/252	0.44776809755464103	0.7636711458343852	0	0	1.33085e+16	1.06931e+16	RAB10;SNX4
AGE-RAGE signaling pathway in diabetic complications	1/100	0.45299919523566695	0.7636711458343852	0	0	1.67906e+16	1.32959e+16	PLCB4
Melanogenesis	1/101	0.4562976855984409	0.7636711458343852	0	0	166218487394958	1.30417e+16	PLCB4
Chagas disease	1/102	0.4595764503398224	0.7636711458343852	0	0	1.64564e+16	1.27941e+16	PLCB4
Pancreatic secretion	1/102	0.4595764503398224	0.7636711458343852	0	0	1.64564e+16	1.27941e+16	PLCB4
NF-kappa B signaling pathway	1/104	0.4660752701335331	0.7636711458343852	0	0	1.61353e+16	1.23178e+16	XIAP
Parathyroid hormone synthesis, secretion and action	1/106	0.47249658215318296	0.7636711458343852	0	0	1.58263e+16	1.18654e+16	PLCB4
Insulin resistance	1/108	0.4788413030991614	0.7636711458343852	0	0	1.55289e+16	1.14353e+16	ACACB
Serotonergic synapse	1/113	0.4943739389178432	0.7636711458343852	0	0	1.48319e+16	1.04485e+16	PLCB4
Cholinergic synapse	1/113	0.4943739389178432	0.7636711458343852	0	0	1.48319e+16	1.04485e+16	PLCB4
Glutamatergic synapse	1/114	0.49742492629826063	0.7636711458343852	0	0	1469993307057330	1.02651e+16	PLCB4
Sphingolipid signaling pathway	1/119	0.5124081587037054	0.7636711458343852	0	0	1.40735e+16	0.9410013452465251	PLCB4
Growth hormone synthesis, secretion and action	1/119	0.5124081587037054	0.7636711458343852	0	0	1.40735e+16	0.9410013452465251	PLCB4
Thyroid hormone signaling pathway	1/121	0.5182766519588855	0.7636711458343852	0	0	1.38375e+16	0.9094665951324655	PLCB4
Platelet activation	1/124	0.5269483077980491	0.7636711458343852	0	0	1349798455967750	0.864752191190716	PLCB4
Oocyte meiosis	1/129	0.5410583696371282	0.7636711458343852	0	0	1.29674e+16	0.7964964354302132	REC8
Dopaminergic synapse	1/132	0.5493232292152312	0.7636711458343852	0	0	1266854833536460	0.7589325091047747	PLCB4
Vascular smooth muscle contraction	1/133	0.5520452478832737	0.7636711458343852	0	0	1.25719e+16	0.7469305919520478	PLCB4
Autophagy	1/137	0.5627712434419151	0.7636711458343852	0	0	1.21997e+16	0.7013390513087742	RRAGB
Estrogen signaling pathway	1/137	0.5627712434419151	0.7636711458343852	0	0	1.21997e+16	0.7013390513087742	PLCB4
Insulin signaling pathway	1/137	0.5627712434419151	0.7636711458343852	0	0	1.21997e+16	0.7013390513087742	ACACB
Ubiquitin mediated proteolysis	1/140	0.5706482371416394	0.7636711458343852	0	0	1.19346e+16	0.6695092017812836	XIAP
Apoptosis	1/142	0.5758212176027184	0.7636711458343852	0	0	1176410989927880	0.6493295190253355	XIAP
Spinocerebellar ataxia	1/143	0.5783844820044245	0.7636711458343852	0	0	1.16807e+16	0.6395360070307379	PLCB4
Phospholipase D signaling pathway	1/148	0.590972202591788	0.7636711458343852	0	0	1.12805e+16	0.59333948453216	PLCB4
Retrograde endocannabinoid signaling	1/148	0.590972202591788	0.7636711458343852	0	0	1.12805e+16	0.59333948453216	PLCB4
Human papillomavirus infection	2/331	0.5932347806626297	0.7636711458343852	0	0	100721240533718	0.5259311040752185	LAMA3;UBR4
Gastric cancer	1/149	0.5934446579800112	0.7636711458343852	0	0	1.12037e+16	0.5846230348832124	SHH
Phagosome	1/152	0.6007734467474259	0.7636711458343852	0	0	1.09795e+16	0.5594447599269741	NOS1
mTOR signaling pathway	1/154	0.6055863660740041	0.7636711458343852	0	0	1.08348e+16	0.5434303534562852	RRAGB
Oxytocin signaling pathway	1/154	0.6055863660740041	0.7636711458343852	0	0	1.08348e+16	0.5434303534562852	PLCB4
Cushing syndrome	1/155	0.6079712034798018	0.7636711458343852	0	0	1076394194041250	0.5356436325568794	PLCB4
Necroptosis	1/159	0.6173683945643312	0.7661318631340497	0	0	1.04893e+16	0.5058882430704031	XIAP
Wnt signaling pathway	1/166	0.6332790354250868	0.766386323612539	0	0	1.00407e+16	0.4587054858360159	PLCB4
cGMP-PKG signaling pathway	1/167	0.6354977688884235	0.766386323612539	0	0	0.9979750936519186	0.4524287145469193	PLCB4
Tight junction	1/169	0.6398953769968773	0.766386323612539	0	0	0.9859943977591037	0.44019778005821153	SYMPK
Alzheimer disease	2/369	0.6524389473196214	0.7724277192404713	0	0	0.9011684293169537	0.3848329037218601	PLCB4;NOS1
Neutrophil extracellular trap formation	1/189	0.6810780389255715	0.7916352788398859	0	0	0.8802074021097801	0.33806863728580194	PLCB4
Chemokine signaling pathway	1/192	0.6868386315310078	0.7916352788398859	0	0	0.866250164987461	0.32541198791032755	PLCB4
Epstein-Barr virus infection	1/202	0.7053055062580085	0.7916352788398859	0	0	0.8227350641749237	0.28723674398507165	NCOR2
Viral carcinogenesis	1/203	0.7070917053715485	0.7916352788398859	0	0	0.8186205175139363	0.28372970535263325	UBR4
Diabetic cardiomyopathy	1/203	0.7070917053715485	0.7916352788398859	0	0	0.8186205175139363	0.28372970535263325	PLCB4
Rap1 signaling pathway	1/210	0.7192980242073863	0.7960851665824632	0	0	0.7909211531502554	0.26059231314983544	PLCB4
Lipid and atherosclerosis	1/215	0.727706654537553	0.7960851665824632	0	0	0.7722453467368255	0.24546378923115464	PLCB4
Human T-cell leukemia virus 1 infection	1/219	0.7342533089838252	0.7960851665824632	0	0	0.7579215172307455	0.2341228679187096	XIAP
Human cytomegalovirus infection	1/225	0.743781723478157	0.7980158074817726	0	0	0.7373949579831933	0.21827456309913373	PLCB4
Chemical carcinogenesis	1/239	0.7647173476685033	0.8120194516479984	0	0	0.6935244686109738	0.18603724074333114	XIAP
Pathways of neurodegeneration	2/475	0.7818612653189646	0.8217521462025852	0	0	0.6954169204858996	0.17112678010089047	PLCB4;NOS1
Herpes simplex virus 1 infection	2/498	0.8037008656912318	0.8361736279413826	0	0	0.6623838162930563	0.14474950110954343	ZNF17;ZNF8
Huntington disease	1/306	0.8436646287650731	0.8689745676280253	0	0	0.5393304862928778	0.09168630274492022	PLCB4
Neuroactive ligand-receptor interaction	1/341	0.8737952688978295	0.8903816741704983	0	0	0.4829461196243203	0.06515386347534229	AGTR2
PI3K-Akt signaling pathway	1/354	0.8834539937014776	0.8903816741704983	0	0	0.4648510962458638	0.057602516963466355	LAMA3
Amyotrophic lateral sclerosis	1/364	0.8903816741704983	0.8903816741704983	0	0	0.4518137833645855	0.052457866788784065	NOS1

## Sheet: ARCHS4
Term	Overlap	P-value	Adjusted P-value	Old P-value	Old Adjusted P-value	Odds Ratio	Combined Score	Genes
SRMS human kinase ARCHS4 coexpression	5/299	0.03431623977192285	0.836832478846219	0	0	289648033126294	9767327261271210	NCOR2;IHH;SYMPK;TRPM8;EVPL
WNK1 human kinase ARCHS4 coexpression	5/299	0.03431623977192285	0.836832478846219	0	0	289648033126294	9767327261271210	NCOR2;DOCK9;UBR4;SYMPK;ZZEF1
MAST2 human kinase ARCHS4 coexpression	4/299	0.10569816202093515	0.836832478846219	0	0	2.2893e+16	5144451299979700	NCOR2;UBR4;SYMPK;TACC2
DAPK2 human kinase ARCHS4 coexpression	4/299	0.10569816202093515	0.836832478846219	0	0	2.2893e+16	5144451299979700	ZNF70;NOS1;TACC2;ZNF8
TRIB1 human kinase ARCHS4 coexpression	4/299	0.10569816202093515	0.836832478846219	0	0	2.2893e+16	5144451299979700	NCOR2;IHH;UBR4;ZZEF1
CDK12 human kinase ARCHS4 coexpression	4/299	0.10569816202093515	0.836832478846219	0	0	2.2893e+16	5144451299979700	UBR4;SYMPK;ZZEF1;TICRR
NEK9 human kinase ARCHS4 coexpression	4/299	0.10569816202093515	0.836832478846219	0	0	2.2893e+16	5144451299979700	UBR4;EXOC4;SYMPK;ZZEF1
SLK human kinase ARCHS4 coexpression	4/299	0.10569816202093515	0.836832478846219	0	0	2.2893e+16	5144451299979700	DOCK9;RIPK4;UBR4;EVPL
TAOK1 human kinase ARCHS4 coexpression	4/299	0.10569816202093515	0.836832478846219	0	0	2.2893e+16	5144451299979700	DOCK9;UBR4;XIAP;TANC2
KSR1 human kinase ARCHS4 coexpression	4/299	0.10569816202093515	0.836832478846219	0	0	2.2893e+16	5144451299979700	NCOR2;UBR4;SYMPK;ZZEF1
IGF1R human kinase ARCHS4 coexpression	4/299	0.10569816202093515	0.836832478846219	0	0	2.2893e+16	5144451299979700	PLCB4;UBR4;TRPM8;TANC2
LMTK2 human kinase ARCHS4 coexpression	4/299	0.10569816202093515	0.836832478846219	0	0	2.2893e+16	5144451299979700	DOCK9;UBR4;BSN;ZZEF1
AKT2 human kinase ARCHS4 coexpression	3/299	0.26716933040060337	0.836832478846219	0	0	1.69647e+16	2239118632597510	NCOR2;UBR4;SYMPK
AKT3 human kinase ARCHS4 coexpression	3/299	0.26716933040060337	0.836832478846219	0	0	1.69647e+16	2239118632597510	AMER2;BSN;TANC2
CDC42BPG human kinase ARCHS4 coexpression	3/299	0.26716933040060337	0.836832478846219	0	0	1.69647e+16	2239118632597510	NCOR2;RIPK4;EVPL
CIT human kinase ARCHS4 coexpression	3/299	0.26716933040060337	0.836832478846219	0	0	1.69647e+16	2239118632597510	UBR4;BSN;TICRR
MAST4 human kinase ARCHS4 coexpression	3/299	0.26716933040060337	0.836832478846219	0	0	1.69647e+16	2239118632597510	ZNF70;TACC2;EXPH5
PDPK1 human kinase ARCHS4 coexpression	3/299	0.26716933040060337	0.836832478846219	0	0	1.69647e+16	2239118632597510	NCOR2;UBR4;ZZEF1
PRKCA human kinase ARCHS4 coexpression	3/299	0.26716933040060337	0.836832478846219	0	0	1.69647e+16	2239118632597510	AMER2;BSN;TANC2
RPS6KA5 human kinase ARCHS4 coexpression	3/299	0.26716933040060337	0.836832478846219	0	0	1.69647e+16	2239118632597510	ZNF70;NOS1;ZNF8
HUNK human kinase ARCHS4 coexpression	3/299	0.26716933040060337	0.836832478846219	0	0	1.69647e+16	2239118632597510	ZNF70;ZNF8;XKR5
MARK2 human kinase ARCHS4 coexpression	3/299	0.26716933040060337	0.836832478846219	0	0	1.69647e+16	2239118632597510	NCOR2;SYMPK;ZZEF1
SIK2 human kinase ARCHS4 coexpression	3/299	0.26716933040060337	0.836832478846219	0	0	1.69647e+16	2239118632597510	DOCK9;UBR4;ZZEF1
SIK3 human kinase ARCHS4 coexpression	3/299	0.26716933040060337	0.836832478846219	0	0	1.69647e+16	2239118632597510	UBR4;BSN;ZZEF1
CDK13 human kinase ARCHS4 coexpression	3/299	0.26716933040060337	0.836832478846219	0	0	1.69647e+16	2239118632597510	NCOR2;UBR4;ZZEF1
CDK9 human kinase ARCHS4 coexpression	3/299	0.26716933040060337	0.836832478846219	0	0	1.69647e+16	2239118632597510	NCOR2;SYMPK;SNX8
MAP3K13 human kinase ARCHS4 coexpression	3/299	0.26716933040060337	0.836832478846219	0	0	1.69647e+16	2239118632597510	AMER2;ZNF70;ZNF8
MAP4K5 human kinase ARCHS4 coexpression	3/299	0.26716933040060337	0.836832478846219	0	0	1.69647e+16	2239118632597510	LUZP2;VPS53;TANC2
NRK human kinase ARCHS4 coexpression	3/299	0.26716933040060337	0.836832478846219	0	0	1.69647e+16	2239118632597510	RAB10;DHH;AGTR2
PAK4 human kinase ARCHS4 coexpression	3/299	0.26716933040060337	0.836832478846219	0	0	1.69647e+16	2239118632597510	NCOR2;SYMPK;EVPL
BMPR2 human kinase ARCHS4 coexpression	3/299	0.26716933040060337	0.836832478846219	0	0	1.69647e+16	2239118632597510	DOCK9;BSN;TANC2
KSR2 human kinase ARCHS4 coexpression	3/299	0.26716933040060337	0.836832478846219	0	0	1.69647e+16	2239118632597510	ZNF70;NOS1;BSN
LIMK1 human kinase ARCHS4 coexpression	3/299	0.26716933040060337	0.836832478846219	0	0	1.69647e+16	2239118632597510	NCOR2;SYMPK;SNX8
EPHA2 human kinase ARCHS4 coexpression	3/299	0.26716933040060337	0.836832478846219	0	0	1.69647e+16	2239118632597510	NCOR2;RIPK4;EVPL
EPHA7 human kinase ARCHS4 coexpression	3/299	0.26716933040060337	0.836832478846219	0	0	1.69647e+16	2239118632597510	AMER2;SLIT2;ZNF8
MET human kinase ARCHS4 coexpression	3/299	0.26716933040060337	0.836832478846219	0	0	1.69647e+16	2239118632597510	DOCK9;RIPK4;LAMA3
MST1R human kinase ARCHS4 coexpression	3/299	0.26716933040060337	0.836832478846219	0	0	1.69647e+16	2239118632597510	RIPK4;IHH;EVPL
PTK6 human kinase ARCHS4 coexpression	3/299	0.26716933040060337	0.836832478846219	0	0	1.69647e+16	2239118632597510	IHH;EVPL;TGM3
GAK human kinase ARCHS4 coexpression	3/299	0.26716933040060337	0.836832478846219	0	0	1.69647e+16	2239118632597510	NCOR2;SYMPK;ZZEF1
TLK2 human kinase ARCHS4 coexpression	3/299	0.26716933040060337	0.836832478846219	0	0	1.69647e+16	2239118632597510	UBR4;ZZEF1;TICRR
ULK2 human kinase ARCHS4 coexpression	3/299	0.26716933040060337	0.836832478846219	0	0	1.69647e+16	2239118632597510	AMER2;NOS1;BSN
WNK2 human kinase ARCHS4 coexpression	3/299	0.26716933040060337	0.836832478846219	0	0	1.69647e+16	2239118632597510	NCOR2;TACC2;BSN
MTOR human kinase ARCHS4 coexpression	3/299	0.26716933040060337	0.836832478846219	0	0	1.69647e+16	2239118632597510	UBR4;SYMPK;TICRR
SMG1 human kinase ARCHS4 coexpression	3/299	0.26716933040060337	0.836832478846219	0	0	1.69647e+16	2239118632597510	DOCK9;UBR4;ZZEF1
AKT1 human kinase ARCHS4 coexpression	2/299	0.5378638861511363	0.836832478846219	0	0	1.11756e+16	0.6930544179082418	NCOR2;SYMPK
CDC42BPA human kinase ARCHS4 coexpression	2/299	0.5378638861511363	0.836832478846219	0	0	1.11756e+16	0.6930544179082418	PLCB4;TANC2
DMPK human kinase ARCHS4 coexpression	2/299	0.5378638861511363	0.836832478846219	0	0	1.11756e+16	0.6930544179082418	NCOR2;TACC2
GRK4 human kinase ARCHS4 coexpression	2/299	0.5378638861511363	0.836832478846219	0	0	1.11756e+16	0.6930544179082418	ZNF70;ZNF8
LATS1 human kinase ARCHS4 coexpression	2/299	0.5378638861511363	0.836832478846219	0	0	1.11756e+16	0.6930544179082418	UBR4;TANC2
PKN1 human kinase ARCHS4 coexpression	2/299	0.5378638861511363	0.836832478846219	0	0	1.11756e+16	0.6930544179082418	NCOR2;SYMPK
PKN3 human kinase ARCHS4 coexpression	2/299	0.5378638861511363	0.836832478846219	0	0	1.11756e+16	0.6930544179082418	SYMPK;TICRR
PRKX human kinase ARCHS4 coexpression	2/299	0.5378638861511363	0.836832478846219	0	0	1.11756e+16	0.6930544179082418	SP110;ZNF8
RPS6KA3 human kinase ARCHS4 coexpression	2/299	0.5378638861511363	0.836832478846219	0	0	1.11756e+16	0.6930544179082418	UBR4;ZZEF1
RPS6KA4 human kinase ARCHS4 coexpression	2/299	0.5378638861511363	0.836832478846219	0	0	1.11756e+16	0.6930544179082418	NCOR2;SYMPK
SGK2 human kinase ARCHS4 coexpression	2/299	0.5378638861511363	0.836832478846219	0	0	1.11756e+16	0.6930544179082418	IHH;ACACB
SGK3 human kinase ARCHS4 coexpression	2/299	0.5378638861511363	0.836832478846219	0	0	1.11756e+16	0.6930544179082418	ZNF70;NOS1
MAPKAPK2 human kinase ARCHS4 coexpression	2/299	0.5378638861511363	0.836832478846219	0	0	1.11756e+16	0.6930544179082418	NCOR2;SYMPK
MAPKAPK5 human kinase ARCHS4 coexpression	2/299	0.5378638861511363	0.836832478846219	0	0	1.11756e+16	0.6930544179082418	ZNF70;ZNF8
MARK3 human kinase ARCHS4 coexpression	2/299	0.5378638861511363	0.836832478846219	0	0	1.11756e+16	0.6930544179082418	UBR4;ZZEF1
MARK4 human kinase ARCHS4 coexpression	2/299	0.5378638861511363	0.836832478846219	0	0	1.11756e+16	0.6930544179082418	NCOR2;SYMPK
MYLK2 human kinase ARCHS4 coexpression	2/299	0.5378638861511363	0.836832478846219	0	0	1.11756e+16	0.6930544179082418	NOS1;TACC2
MYLK3 human kinase ARCHS4 coexpression	2/299	0.5378638861511363	0.836832478846219	0	0	1.11756e+16	0.6930544179082418	NOS1;TACC2
MYLK4 human kinase ARCHS4 coexpression	2/299	0.5378638861511363	0.836832478846219	0	0	1.11756e+16	0.6930544179082418	NOS1;TACC2
NIM1K human kinase ARCHS4 coexpression	2/299	0.5378638861511363	0.836832478846219	0	0	1.11756e+16	0.6930544179082418	ZNF70;ZNF8
NUAK1 human kinase ARCHS4 coexpression	2/299	0.5378638861511363	0.836832478846219	0	0	1.11756e+16	0.6930544179082418	UBR4;XIAP
OBSCN human kinase ARCHS4 coexpression	2/299	0.5378638861511363	0.836832478846219	0	0	1.11756e+16	0.6930544179082418	NOS1;TACC2
PHKG1 human kinase ARCHS4 coexpression	2/299	0.5378638861511363	0.836832478846219	0	0	1.11756e+16	0.6930544179082418	NOS1;TACC2
PRKAA2 human kinase ARCHS4 coexpression	2/299	0.5378638861511363	0.836832478846219	0	0	1.11756e+16	0.6930544179082418	NOS1;TACC2
PRKD1 human kinase ARCHS4 coexpression	2/299	0.5378638861511363	0.836832478846219	0	0	1.11756e+16	0.6930544179082418	RAB10;LUZP2
SPEG human kinase ARCHS4 coexpression	2/299	0.5378638861511363	0.836832478846219	0	0	1.11756e+16	0.6930544179082418	NOS1;TACC2
STK17A human kinase ARCHS4 coexpression	2/299	0.5378638861511363	0.836832478846219	0	0	1.11756e+16	0.6930544179082418	SP110;EXOC4
TRIO human kinase ARCHS4 coexpression	2/299	0.5378638861511363	0.836832478846219	0	0	1.11756e+16	0.6930544179082418	NCOR2;UBR4
CSNK1D human kinase ARCHS4 coexpression	2/299	0.5378638861511363	0.836832478846219	0	0	1.11756e+16	0.6930544179082418	NCOR2;SYMPK
CSNK1E human kinase ARCHS4 coexpression	2/299	0.5378638861511363	0.836832478846219	0	0	1.11756e+16	0.6930544179082418	NCOR2;SYMPK
TTBK2 human kinase ARCHS4 coexpression	2/299	0.5378638861511363	0.836832478846219	0	0	1.11756e+16	0.6930544179082418	AMER2;BSN
CDK11B human kinase ARCHS4 coexpression	2/299	0.5378638861511363	0.836832478846219	0	0	1.11756e+16	0.6930544179082418	NCOR2;SYMPK
CDK16 human kinase ARCHS4 coexpression	2/299	0.5378638861511363	0.836832478846219	0	0	1.11756e+16	0.6930544179082418	NCOR2;SYMPK
CDK19 human kinase ARCHS4 coexpression	2/299	0.5378638861511363	0.836832478846219	0	0	1.11756e+16	0.6930544179082418	AMER2;TRPM8
CDK8 human kinase ARCHS4 coexpression	2/299	0.5378638861511363	0.836832478846219	0	0	1.11756e+16	0.6930544179082418	SRRM4;EXOC4
CDKL5 human kinase ARCHS4 coexpression	2/299	0.5378638861511363	0.836832478846219	0	0	1.11756e+16	0.6930544179082418	NOS1;ZNF8
CLK2 human kinase ARCHS4 coexpression	2/299	0.5378638861511363	0.836832478846219	0	0	1.11756e+16	0.6930544179082418	NCOR2;SYMPK
DYRK1A human kinase ARCHS4 coexpression	2/299	0.5378638861511363	0.836832478846219	0	0	1.11756e+16	0.6930544179082418	UBR4;ZZEF1
DYRK3 human kinase ARCHS4 coexpression	2/299	0.5378638861511363	0.836832478846219	0	0	1.11756e+16	0.6930544179082418	UBR4;SNX8
GSK3A human kinase ARCHS4 coexpression	2/299	0.5378638861511363	0.836832478846219	0	0	1.11756e+16	0.6930544179082418	NCOR2;SYMPK
HIPK1 human kinase ARCHS4 coexpression	2/299	0.5378638861511363	0.836832478846219	0	0	1.11756e+16	0.6930544179082418	UBR4;ZZEF1
ICK human kinase ARCHS4 coexpression	2/299	0.5378638861511363	0.836832478846219	0	0	1.11756e+16	0.6930544179082418	DOCK9;TANC2
SRPK3 human kinase ARCHS4 coexpression	2/299	0.5378638861511363	0.836832478846219	0	0	1.11756e+16	0.6930544179082418	NOS1;TACC2
NEK5 human kinase ARCHS4 coexpression	2/299	0.5378638861511363	0.836832478846219	0	0	1.11756e+16	0.6930544179082418	ZNF70;ZNF8
NEK6 human kinase ARCHS4 coexpression	2/299	0.5378638861511363	0.836832478846219	0	0	1.11756e+16	0.6930544179082418	NCOR2;SNX8
MAP2K2 human kinase ARCHS4 coexpression	2/299	0.5378638861511363	0.836832478846219	0	0	1.11756e+16	0.6930544179082418	NCOR2;SYMPK
MAP2K7 human kinase ARCHS4 coexpression	2/299	0.5378638861511363	0.836832478846219	0	0	1.11756e+16	0.6930544179082418	NCOR2;SYMPK
MAP3K1 human kinase ARCHS4 coexpression	2/299	0.5378638861511363	0.836832478846219	0	0	1.11756e+16	0.6930544179082418	SP110;ZZEF1
MAP3K15 human kinase ARCHS4 coexpression	2/299	0.5378638861511363	0.836832478846219	0	0	1.11756e+16	0.6930544179082418	LUZP2;VPS53
MAP3K4 human kinase ARCHS4 coexpression	2/299	0.5378638861511363	0.836832478846219	0	0	1.11756e+16	0.6930544179082418	UBR4;TICRR
MAP3K6 human kinase ARCHS4 coexpression	2/299	0.5378638861511363	0.836832478846219	0	0	1.11756e+16	0.6930544179082418	NCOR2;EVPL
MINK1 human kinase ARCHS4 coexpression	2/299	0.5378638861511363	0.836832478846219	0	0	1.11756e+16	0.6930544179082418	NCOR2;SYMPK
PAK5 human kinase ARCHS4 coexpression	2/299	0.5378638861511363	0.836832478846219	0	0	1.11756e+16	0.6930544179082418	AMER2;SRRM4
STK25 human kinase ARCHS4 coexpression	2/299	0.5378638861511363	0.836832478846219	0	0	1.11756e+16	0.6930544179082418	NCOR2;SYMPK
TAOK2 human kinase ARCHS4 coexpression	2/299	0.5378638861511363	0.836832478846219	0	0	1.11756e+16	0.6930544179082418	NCOR2;SYMPK
BMPR1A human kinase ARCHS4 coexpression	2/299	0.5378638861511363	0.836832478846219	0	0	1.11756e+16	0.6930544179082418	NOS1;ZNF8
BRAF human kinase ARCHS4 coexpression	2/299	0.5378638861511363	0.836832478846219	0	0	1.11756e+16	0.6930544179082418	UBR4;TANC2
IRAK1 human kinase ARCHS4 coexpression	2/299	0.5378638861511363	0.836832478846219	0	0	1.11756e+16	0.6930544179082418	NCOR2;SYMPK
ABL1 human kinase ARCHS4 coexpression	2/299	0.5378638861511363	0.836832478846219	0	0	1.11756e+16	0.6930544179082418	NCOR2;UBR4
ABL2 human kinase ARCHS4 coexpression	2/299	0.5378638861511363	0.836832478846219	0	0	1.11756e+16	0.6930544179082418	UBR4;TANC2
EPHA4 human kinase ARCHS4 coexpression	2/299	0.5378638861511363	0.836832478846219	0	0	1.11756e+16	0.6930544179082418	SLIT2;BSN
EPHA5 human kinase ARCHS4 coexpression	2/299	0.5378638861511363	0.836832478846219	0	0	1.11756e+16	0.6930544179082418	AMER2;SRRM4
EPHA6 human kinase ARCHS4 coexpression	2/299	0.5378638861511363	0.836832478846219	0	0	1.11756e+16	0.6930544179082418	BSN;TANC2
ERBB2 human kinase ARCHS4 coexpression	2/299	0.5378638861511363	0.836832478846219	0	0	1.11756e+16	0.6930544179082418	RIPK4;EVPL
ERBB3 human kinase ARCHS4 coexpression	2/299	0.5378638861511363	0.836832478846219	0	0	1.11756e+16	0.6930544179082418	IHH;EVPL
FLT4 human kinase ARCHS4 coexpression	2/299	0.5378638861511363	0.836832478846219	0	0	1.11756e+16	0.6930544179082418	DOCK9;SYMPK
NTRK3 human kinase ARCHS4 coexpression	2/299	0.5378638861511363	0.836832478846219	0	0	1.11756e+16	0.6930544179082418	BSN;TANC2
PTK2 human kinase ARCHS4 coexpression	2/299	0.5378638861511363	0.836832478846219	0	0	1.11756e+16	0.6930544179082418	DOCK9;TANC2
ROS1 human kinase ARCHS4 coexpression	2/299	0.5378638861511363	0.836832478846219	0	0	1.11756e+16	0.6930544179082418	DOCK9;LAMA3
STYK1 human kinase ARCHS4 coexpression	2/299	0.5378638861511363	0.836832478846219	0	0	1.11756e+16	0.6930544179082418	IHH;EVPL
TIE1 human kinase ARCHS4 coexpression	2/299	0.5378638861511363	0.836832478846219	0	0	1.11756e+16	0.6930544179082418	DOCK9;NOD1
TNK1 human kinase ARCHS4 coexpression	2/299	0.5378638861511363	0.836832478846219	0	0	1.11756e+16	0.6930544179082418	RIPK4;EVPL
TNK2 human kinase ARCHS4 coexpression	2/299	0.5378638861511363	0.836832478846219	0	0	1.11756e+16	0.6930544179082418	NCOR2;SYMPK
TXK human kinase ARCHS4 coexpression	2/299	0.5378638861511363	0.836832478846219	0	0	1.11756e+16	0.6930544179082418	MEI1;SP110
TYRO3 human kinase ARCHS4 coexpression	2/299	0.5378638861511363	0.836832478846219	0	0	1.11756e+16	0.6930544179082418	BSN;ZNF8
AAK1 human kinase ARCHS4 coexpression	2/299	0.5378638861511363	0.836832478846219	0	0	1.11756e+16	0.6930544179082418	BSN;TANC2
BMP2K human kinase ARCHS4 coexpression	2/299	0.5378638861511363	0.836832478846219	0	0	1.11756e+16	0.6930544179082418	UBR4;ZZEF1
EIF2AK2 human kinase ARCHS4 coexpression	2/299	0.5378638861511363	0.836832478846219	0	0	1.11756e+16	0.6930544179082418	SP110;UBR4
EIF2AK4 human kinase ARCHS4 coexpression	2/299	0.5378638861511363	0.836832478846219	0	0	1.11756e+16	0.6930544179082418	SRRM4;TRPM8
ERN1 human kinase ARCHS4 coexpression	2/299	0.5378638861511363	0.836832478846219	0	0	1.11756e+16	0.6930544179082418	SP110;ZZEF1
NRBP2 human kinase ARCHS4 coexpression	2/299	0.5378638861511363	0.836832478846219	0	0	1.11756e+16	0.6930544179082418	NCOR2;BSN
PLK5 human kinase ARCHS4 coexpression	2/299	0.5378638861511363	0.836832478846219	0	0	1.11756e+16	0.6930544179082418	SRRM4;BSN
RPS6KL1 human kinase ARCHS4 coexpression	2/299	0.5378638861511363	0.836832478846219	0	0	1.11756e+16	0.6930544179082418	NOS1;ZNF8
SBK3 human kinase ARCHS4 coexpression	2/299	0.5378638861511363	0.836832478846219	0	0	1.11756e+16	0.6930544179082418	SNX8;TICRR
STK35 human kinase ARCHS4 coexpression	2/299	0.5378638861511363	0.836832478846219	0	0	1.11756e+16	0.6930544179082418	UBR4;TICRR
STKLD1 human kinase ARCHS4 coexpression	2/299	0.5378638861511363	0.836832478846219	0	0	1.11756e+16	0.6930544179082418	ZNF70;ZNF8
UHMK1 human kinase ARCHS4 coexpression	2/299	0.5378638861511363	0.836832478846219	0	0	1.11756e+16	0.6930544179082418	UBR4;ZZEF1
ULK1 human kinase ARCHS4 coexpression	2/299	0.5378638861511363	0.836832478846219	0	0	1.11756e+16	0.6930544179082418	NCOR2;SYMPK
EEF2K human kinase ARCHS4 coexpression	2/299	0.5378638861511363	0.836832478846219	0	0	1.11756e+16	0.6930544179082418	UBR4;TACC2
TRPM6 human kinase ARCHS4 coexpression	2/299	0.5378638861511363	0.836832478846219	0	0	1.11756e+16	0.6930544179082418	IHH;ZZEF1
TRPM7 human kinase ARCHS4 coexpression	2/299	0.5378638861511363	0.836832478846219	0	0	1.11756e+16	0.6930544179082418	UBR4;XIAP
PDK4 human kinase ARCHS4 coexpression	2/299	0.5378638861511363	0.836832478846219	0	0	1.11756e+16	0.6930544179082418	TACC2;ACACB
PRKDC human kinase ARCHS4 coexpression	2/299	0.5378638861511363	0.836832478846219	0	0	1.11756e+16	0.6930544179082418	UBR4;TICRR
CDC42BPB human kinase ARCHS4 coexpression	1/299	0.836832478846219	0.836832478846219	0	0	0.5521967176132198	0.09836355962470167	NCOR2
GRK7 human kinase ARCHS4 coexpression	1/299	0.836832478846219	0.836832478846219	0	0	0.5521967176132198	0.09836355962470167	XKR5
LATS2 human kinase ARCHS4 coexpression	1/299	0.836832478846219	0.836832478846219	0	0	0.5521967176132198	0.09836355962470167	ZFP3
MAST1 human kinase ARCHS4 coexpression	1/299	0.836832478846219	0.836832478846219	0	0	0.5521967176132198	0.09836355962470167	BSN
MASTL human kinase ARCHS4 coexpression	1/299	0.836832478846219	0.836832478846219	0	0	0.5521967176132198	0.09836355962470167	TICRR
PDPK2P human kinase ARCHS4 coexpression	1/299	0.836832478846219	0.836832478846219	0	0	0.5521967176132198	0.09836355962470167	UBR4
PKN2 human kinase ARCHS4 coexpression	1/299	0.836832478846219	0.836832478846219	0	0	0.5521967176132198	0.09836355962470167	ZZEF1
PRKACA human kinase ARCHS4 coexpression	1/299	0.836832478846219	0.836832478846219	0	0	0.5521967176132198	0.09836355962470167	NCOR2
PRKACB human kinase ARCHS4 coexpression	1/299	0.836832478846219	0.836832478846219	0	0	0.5521967176132198	0.09836355962470167	BSN
PRKCB human kinase ARCHS4 coexpression	1/299	0.836832478846219	0.836832478846219	0	0	0.5521967176132198	0.09836355962470167	BSN
PRKCE human kinase ARCHS4 coexpression	1/299	0.836832478846219	0.836832478846219	0	0	0.5521967176132198	0.09836355962470167	BSN
PRKCG human kinase ARCHS4 coexpression	1/299	0.836832478846219	0.836832478846219	0	0	0.5521967176132198	0.09836355962470167	BSN
PRKCQ human kinase ARCHS4 coexpression	1/299	0.836832478846219	0.836832478846219	0	0	0.5521967176132198	0.09836355962470167	TACC2
PRKCZ human kinase ARCHS4 coexpression	1/299	0.836832478846219	0.836832478846219	0	0	0.5521967176132198	0.09836355962470167	BSN
PRKG1 human kinase ARCHS4 coexpression	1/299	0.836832478846219	0.836832478846219	0	0	0.5521967176132198	0.09836355962470167	TACC2
PRKG2 human kinase ARCHS4 coexpression	1/299	0.836832478846219	0.836832478846219	0	0	0.5521967176132198	0.09836355962470167	SIMC1
PRKY human kinase ARCHS4 coexpression	1/299	0.836832478846219	0.836832478846219	0	0	0.5521967176132198	0.09836355962470167	SP110
ROCK2 human kinase ARCHS4 coexpression	1/299	0.836832478846219	0.836832478846219	0	0	0.5521967176132198	0.09836355962470167	UBR4
RPS6KB1 human kinase ARCHS4 coexpression	1/299	0.836832478846219	0.836832478846219	0	0	0.5521967176132198	0.09836355962470167	TANC2
SGK1 human kinase ARCHS4 coexpression	1/299	0.836832478846219	0.836832478846219	0	0	0.5521967176132198	0.09836355962470167	ZZEF1
BRSK1 human kinase ARCHS4 coexpression	1/299	0.836832478846219	0.836832478846219	0	0	0.5521967176132198	0.09836355962470167	BSN
BRSK2 human kinase ARCHS4 coexpression	1/299	0.836832478846219	0.836832478846219	0	0	0.5521967176132198	0.09836355962470167	BSN
CAMK1 human kinase ARCHS4 coexpression	1/299	0.836832478846219	0.836832478846219	0	0	0.5521967176132198	0.09836355962470167	SNX8
CAMK1D human kinase ARCHS4 coexpression	1/299	0.836832478846219	0.836832478846219	0	0	0.5521967176132198	0.09836355962470167	BSN
CAMK1G human kinase ARCHS4 coexpression	1/299	0.836832478846219	0.836832478846219	0	0	0.5521967176132198	0.09836355962470167	BSN
CAMK2A human kinase ARCHS4 coexpression	1/299	0.836832478846219	0.836832478846219	0	0	0.5521967176132198	0.09836355962470167	BSN
CAMK2B human kinase ARCHS4 coexpression	1/299	0.836832478846219	0.836832478846219	0	0	0.5521967176132198	0.09836355962470167	BSN
CAMK2D human kinase ARCHS4 coexpression	1/299	0.836832478846219	0.836832478846219	0	0	0.5521967176132198	0.09836355962470167	EXPH5
CAMK2G human kinase ARCHS4 coexpression	1/299	0.836832478846219	0.836832478846219	0	0	0.5521967176132198	0.09836355962470167	BSN
CAMK4 human kinase ARCHS4 coexpression	1/299	0.836832478846219	0.836832478846219	0	0	0.5521967176132198	0.09836355962470167	BSN
CAMKV human kinase ARCHS4 coexpression	1/299	0.836832478846219	0.836832478846219	0	0	0.5521967176132198	0.09836355962470167	BSN
CASK human kinase ARCHS4 coexpression	1/299	0.836832478846219	0.836832478846219	0	0	0.5521967176132198	0.09836355962470167	AMER2
CHEK1 human kinase ARCHS4 coexpression	1/299	0.836832478846219	0.836832478846219	0	0	0.5521967176132198	0.09836355962470167	TICRR
CHEK2 human kinase ARCHS4 coexpression	1/299	0.836832478846219	0.836832478846219	0	0	0.5521967176132198	0.09836355962470167	ZNF8
DAPK3 human kinase ARCHS4 coexpression	1/299	0.836832478846219	0.836832478846219	0	0	0.5521967176132198	0.09836355962470167	NCOR2
DCLK1 human kinase ARCHS4 coexpression	1/299	0.836832478846219	0.836832478846219	0	0	0.5521967176132198	0.09836355962470167	BSN
DCLK3 human kinase ARCHS4 coexpression	1/299	0.836832478846219	0.836832478846219	0	0	0.5521967176132198	0.09836355962470167	REC8
KALRN human kinase ARCHS4 coexpression	1/299	0.836832478846219	0.836832478846219	0	0	0.5521967176132198	0.09836355962470167	BSN
MARK1 human kinase ARCHS4 coexpression	1/299	0.836832478846219	0.836832478846219	0	0	0.5521967176132198	0.09836355962470167	AMER2
MELK human kinase ARCHS4 coexpression	1/299	0.836832478846219	0.836832478846219	0	0	0.5521967176132198	0.09836355962470167	TICRR
MKNK2 human kinase ARCHS4 coexpression	1/299	0.836832478846219	0.836832478846219	0	0	0.5521967176132198	0.09836355962470167	SYMPK
PASK human kinase ARCHS4 coexpression	1/299	0.836832478846219	0.836832478846219	0	0	0.5521967176132198	0.09836355962470167	SYMPK
PIM3 human kinase ARCHS4 coexpression	1/299	0.836832478846219	0.836832478846219	0	0	0.5521967176132198	0.09836355962470167	SNX8
PNCK human kinase ARCHS4 coexpression	1/299	0.836832478846219	0.836832478846219	0	0	0.5521967176132198	0.09836355962470167	BSN
PRKD3 human kinase ARCHS4 coexpression	1/299	0.836832478846219	0.836832478846219	0	0	0.5521967176132198	0.09836355962470167	TICRR
PSKH1 human kinase ARCHS4 coexpression	1/299	0.836832478846219	0.836832478846219	0	0	0.5521967176132198	0.09836355962470167	NCOR2
SNRK human kinase ARCHS4 coexpression	1/299	0.836832478846219	0.836832478846219	0	0	0.5521967176132198	0.09836355962470167	ZZEF1
STK11 human kinase ARCHS4 coexpression	1/299	0.836832478846219	0.836832478846219	0	0	0.5521967176132198	0.09836355962470167	SYMPK
STK17B human kinase ARCHS4 coexpression	1/299	0.836832478846219	0.836832478846219	0	0	0.5521967176132198	0.09836355962470167	SP110
TRIB3 human kinase ARCHS4 coexpression	1/299	0.836832478846219	0.836832478846219	0	0	0.5521967176132198	0.09836355962470167	RIPK4
TSSK4 human kinase ARCHS4 coexpression	1/299	0.836832478846219	0.836832478846219	0	0	0.5521967176132198	0.09836355962470167	ZZEF1
TTN human kinase ARCHS4 coexpression	1/299	0.836832478846219	0.836832478846219	0	0	0.5521967176132198	0.09836355962470167	TACC2
CSNK1A1 human kinase ARCHS4 coexpression	1/299	0.836832478846219	0.836832478846219	0	0	0.5521967176132198	0.09836355962470167	EXPH5
CSNK1G2 human kinase ARCHS4 coexpression	1/299	0.836832478846219	0.836832478846219	0	0	0.5521967176132198	0.09836355962470167	SYMPK
TTBK1 human kinase ARCHS4 coexpression	1/299	0.836832478846219	0.836832478846219	0	0	0.5521967176132198	0.09836355962470167	BSN
CDK14 human kinase ARCHS4 coexpression	1/299	0.836832478846219	0.836832478846219	0	0	0.5521967176132198	0.09836355962470167	BSN
CDK15 human kinase ARCHS4 coexpression	1/299	0.836832478846219	0.836832478846219	0	0	0.5521967176132198	0.09836355962470167	NOS1
CDK17 human kinase ARCHS4 coexpression	1/299	0.836832478846219	0.836832478846219	0	0	0.5521967176132198	0.09836355962470167	DOCK9
CDK18 human kinase ARCHS4 coexpression	1/299	0.836832478846219	0.836832478846219	0	0	0.5521967176132198	0.09836355962470167	BSN
CDK2 human kinase ARCHS4 coexpression	1/299	0.836832478846219	0.836832478846219	0	0	0.5521967176132198	0.09836355962470167	TICRR
CDKL1 human kinase ARCHS4 coexpression	1/299	0.836832478846219	0.836832478846219	0	0	0.5521967176132198	0.09836355962470167	ZNF70
CDKL2 human kinase ARCHS4 coexpression	1/299	0.836832478846219	0.836832478846219	0	0	0.5521967176132198	0.09836355962470167	TANC2
CDKL4 human kinase ARCHS4 coexpression	1/299	0.836832478846219	0.836832478846219	0	0	0.5521967176132198	0.09836355962470167	NOS1
CLK4 human kinase ARCHS4 coexpression	1/299	0.836832478846219	0.836832478846219	0	0	0.5521967176132198	0.09836355962470167	ZFP3
DYRK1B human kinase ARCHS4 coexpression	1/299	0.836832478846219	0.836832478846219	0	0	0.5521967176132198	0.09836355962470167	TACC2
DYRK2 human kinase ARCHS4 coexpression	1/299	0.836832478846219	0.836832478846219	0	0	0.5521967176132198	0.09836355962470167	ZZEF1
GSK3B human kinase ARCHS4 coexpression	1/299	0.836832478846219	0.836832478846219	0	0	0.5521967176132198	0.09836355962470167	TANC2
HIPK2 human kinase ARCHS4 coexpression	1/299	0.836832478846219	0.836832478846219	0	0	0.5521967176132198	0.09836355962470167	BSN
HIPK3 human kinase ARCHS4 coexpression	1/299	0.836832478846219	0.836832478846219	0	0	0.5521967176132198	0.09836355962470167	ZZEF1
HIPK4 human kinase ARCHS4 coexpression	1/299	0.836832478846219	0.836832478846219	0	0	0.5521967176132198	0.09836355962470167	BSN
MAPK1 human kinase ARCHS4 coexpression	1/299	0.836832478846219	0.836832478846219	0	0	0.5521967176132198	0.09836355962470167	UBR4
MAPK10 human kinase ARCHS4 coexpression	1/299	0.836832478846219	0.836832478846219	0	0	0.5521967176132198	0.09836355962470167	BSN
MAPK11 human kinase ARCHS4 coexpression	1/299	0.836832478846219	0.836832478846219	0	0	0.5521967176132198	0.09836355962470167	BSN
MAPK12 human kinase ARCHS4 coexpression	1/299	0.836832478846219	0.836832478846219	0	0	0.5521967176132198	0.09836355962470167	TACC2
MAPK13 human kinase ARCHS4 coexpression	1/299	0.836832478846219	0.836832478846219	0	0	0.5521967176132198	0.09836355962470167	ZZEF1
MAPK4 human kinase ARCHS4 coexpression	1/299	0.836832478846219	0.836832478846219	0	0	0.5521967176132198	0.09836355962470167	BSN
MAPK7 human kinase ARCHS4 coexpression	1/299	0.836832478846219	0.836832478846219	0	0	0.5521967176132198	0.09836355962470167	ZNF8
MOK human kinase ARCHS4 coexpression	1/299	0.836832478846219	0.836832478846219	0	0	0.5521967176132198	0.09836355962470167	ZNF70
NLK human kinase ARCHS4 coexpression	1/299	0.836832478846219	0.836832478846219	0	0	0.5521967176132198	0.09836355962470167	BSN
SRPK1 human kinase ARCHS4 coexpression	1/299	0.836832478846219	0.836832478846219	0	0	0.5521967176132198	0.09836355962470167	TICRR
SRPK2 human kinase ARCHS4 coexpression	1/299	0.836832478846219	0.836832478846219	0	0	0.5521967176132198	0.09836355962470167	BSN
NEK10 human kinase ARCHS4 coexpression	1/299	0.836832478846219	0.836832478846219	0	0	0.5521967176132198	0.09836355962470167	TACC2
NEK2 human kinase ARCHS4 coexpression	1/299	0.836832478846219	0.836832478846219	0	0	0.5521967176132198	0.09836355962470167	TICRR
NEK4 human kinase ARCHS4 coexpression	1/299	0.836832478846219	0.836832478846219	0	0	0.5521967176132198	0.09836355962470167	UBR4
NEK8 human kinase ARCHS4 coexpression	1/299	0.836832478846219	0.836832478846219	0	0	0.5521967176132198	0.09836355962470167	ZNF70
MAP2K4 human kinase ARCHS4 coexpression	1/299	0.836832478846219	0.836832478846219	0	0	0.5521967176132198	0.09836355962470167	BSN
MAP3K10 human kinase ARCHS4 coexpression	1/299	0.836832478846219	0.836832478846219	0	0	0.5521967176132198	0.09836355962470167	BSN
MAP3K12 human kinase ARCHS4 coexpression	1/299	0.836832478846219	0.836832478846219	0	0	0.5521967176132198	0.09836355962470167	BSN
MAP3K2 human kinase ARCHS4 coexpression	1/299	0.836832478846219	0.836832478846219	0	0	0.5521967176132198	0.09836355962470167	ZZEF1
MAP3K5 human kinase ARCHS4 coexpression	1/299	0.836832478846219	0.836832478846219	0	0	0.5521967176132198	0.09836355962470167	ZZEF1
MAP3K8 human kinase ARCHS4 coexpression	1/299	0.836832478846219	0.836832478846219	0	0	0.5521967176132198	0.09836355962470167	SP110
MAP3K9 human kinase ARCHS4 coexpression	1/299	0.836832478846219	0.836832478846219	0	0	0.5521967176132198	0.09836355962470167	BSN
MAP4K1 human kinase ARCHS4 coexpression	1/299	0.836832478846219	0.836832478846219	0	0	0.5521967176132198	0.09836355962470167	SP110
MYO3B human kinase ARCHS4 coexpression	1/299	0.836832478846219	0.836832478846219	0	0	0.5521967176132198	0.09836355962470167	ZNF70
OXSR1 human kinase ARCHS4 coexpression	1/299	0.836832478846219	0.836832478846219	0	0	0.5521967176132198	0.09836355962470167	UBR4
PAK1 human kinase ARCHS4 coexpression	1/299	0.836832478846219	0.836832478846219	0	0	0.5521967176132198	0.09836355962470167	BSN
PAK6 human kinase ARCHS4 coexpression	1/299	0.836832478846219	0.836832478846219	0	0	0.5521967176132198	0.09836355962470167	BSN
PBK human kinase ARCHS4 coexpression	1/299	0.836832478846219	0.836832478846219	0	0	0.5521967176132198	0.09836355962470167	TICRR
STK39 human kinase ARCHS4 coexpression	1/299	0.836832478846219	0.836832478846219	0	0	0.5521967176132198	0.09836355962470167	WDR87
STK4 human kinase ARCHS4 coexpression	1/299	0.836832478846219	0.836832478846219	0	0	0.5521967176132198	0.09836355962470167	SP110
TNIK human kinase ARCHS4 coexpression	1/299	0.836832478846219	0.836832478846219	0	0	0.5521967176132198	0.09836355962470167	BSN
ACVR1C human kinase ARCHS4 coexpression	1/299	0.836832478846219	0.836832478846219	0	0	0.5521967176132198	0.09836355962470167	ACACB
ACVR2B human kinase ARCHS4 coexpression	1/299	0.836832478846219	0.836832478846219	0	0	0.5521967176132198	0.09836355962470167	ZNF8
ACVRL1 human kinase ARCHS4 coexpression	1/299	0.836832478846219	0.836832478846219	0	0	0.5521967176132198	0.09836355962470167	DOCK9
IRAK2 human kinase ARCHS4 coexpression	1/299	0.836832478846219	0.836832478846219	0	0	0.5521967176132198	0.09836355962470167	SNX8
IRAK4 human kinase ARCHS4 coexpression	1/299	0.836832478846219	0.836832478846219	0	0	0.5521967176132198	0.09836355962470167	SP110
RIPK1 human kinase ARCHS4 coexpression	1/299	0.836832478846219	0.836832478846219	0	0	0.5521967176132198	0.09836355962470167	ZZEF1
RIPK4 human kinase ARCHS4 coexpression	1/299	0.836832478846219	0.836832478846219	0	0	0.5521967176132198	0.09836355962470167	EVPL
TESK1 human kinase ARCHS4 coexpression	1/299	0.836832478846219	0.836832478846219	0	0	0.5521967176132198	0.09836355962470167	NCOR2
TGFBR2 human kinase ARCHS4 coexpression	1/299	0.836832478846219	0.836832478846219	0	0	0.5521967176132198	0.09836355962470167	ZZEF1
TNNI3K human kinase ARCHS4 coexpression	1/299	0.836832478846219	0.836832478846219	0	0	0.5521967176132198	0.09836355962470167	TACC2
AATK human kinase ARCHS4 coexpression	1/299	0.836832478846219	0.836832478846219	0	0	0.5521967176132198	0.09836355962470167	BSN
BLK human kinase ARCHS4 coexpression	1/299	0.836832478846219	0.836832478846219	0	0	0.5521967176132198	0.09836355962470167	SP110
BMX human kinase ARCHS4 coexpression	1/299	0.836832478846219	0.836832478846219	0	0	0.5521967176132198	0.09836355962470167	DOCK9
CSF1R human kinase ARCHS4 coexpression	1/299	0.836832478846219	0.836832478846219	0	0	0.5521967176132198	0.09836355962470167	SNX8
DDR1 human kinase ARCHS4 coexpression	1/299	0.836832478846219	0.836832478846219	0	0	0.5521967176132198	0.09836355962470167	NCOR2
EGFR human kinase ARCHS4 coexpression	1/299	0.836832478846219	0.836832478846219	0	0	0.5521967176132198	0.09836355962470167	LAMA3
EPHA3 human kinase ARCHS4 coexpression	1/299	0.836832478846219	0.836832478846219	0	0	0.5521967176132198	0.09836355962470167	REC8
EPHB2 human kinase ARCHS4 coexpression	1/299	0.836832478846219	0.836832478846219	0	0	0.5521967176132198	0.09836355962470167	SHH
EPHB3 human kinase ARCHS4 coexpression	1/299	0.836832478846219	0.836832478846219	0	0	0.5521967176132198	0.09836355962470167	EVPL
EPHB4 human kinase ARCHS4 coexpression	1/299	0.836832478846219	0.836832478846219	0	0	0.5521967176132198	0.09836355962470167	NCOR2
EPHB6 human kinase ARCHS4 coexpression	1/299	0.836832478846219	0.836832478846219	0	0	0.5521967176132198	0.09836355962470167	BSN
ERBB4 human kinase ARCHS4 coexpression	1/299	0.836832478846219	0.836832478846219	0	0	0.5521967176132198	0.09836355962470167	AMER2
FGFR2 human kinase ARCHS4 coexpression	1/299	0.836832478846219	0.836832478846219	0	0	0.5521967176132198	0.09836355962470167	TEX15
FGFR3 human kinase ARCHS4 coexpression	1/299	0.836832478846219	0.836832478846219	0	0	0.5521967176132198	0.09836355962470167	EVPL
FLT1 human kinase ARCHS4 coexpression	1/299	0.836832478846219	0.836832478846219	0	0	0.5521967176132198	0.09836355962470167	DOCK9
ITK human kinase ARCHS4 coexpression	1/299	0.836832478846219	0.836832478846219	0	0	0.5521967176132198	0.09836355962470167	SP110
JAK1 human kinase ARCHS4 coexpression	1/299	0.836832478846219	0.836832478846219	0	0	0.5521967176132198	0.09836355962470167	ZZEF1
JAK2 human kinase ARCHS4 coexpression	1/299	0.836832478846219	0.836832478846219	0	0	0.5521967176132198	0.09836355962470167	SP110
JAK3 human kinase ARCHS4 coexpression	1/299	0.836832478846219	0.836832478846219	0	0	0.5521967176132198	0.09836355962470167	SP110
KDR human kinase ARCHS4 coexpression	1/299	0.836832478846219	0.836832478846219	0	0	0.5521967176132198	0.09836355962470167	DOCK9
LCK human kinase ARCHS4 coexpression	1/299	0.836832478846219	0.836832478846219	0	0	0.5521967176132198	0.09836355962470167	MEI1
LMTK3 human kinase ARCHS4 coexpression	1/299	0.836832478846219	0.836832478846219	0	0	0.5521967176132198	0.09836355962470167	BSN
MERTK human kinase ARCHS4 coexpression	1/299	0.836832478846219	0.836832478846219	0	0	0.5521967176132198	0.09836355962470167	SNX8
MUSK human kinase ARCHS4 coexpression	1/299	0.836832478846219	0.836832478846219	0	0	0.5521967176132198	0.09836355962470167	XIAP
NTRK2 human kinase ARCHS4 coexpression	1/299	0.836832478846219	0.836832478846219	0	0	0.5521967176132198	0.09836355962470167	BSN
PDGFRA human kinase ARCHS4 coexpression	1/299	0.836832478846219	0.836832478846219	0	0	0.5521967176132198	0.09836355962470167	LUZP2
ROR2 human kinase ARCHS4 coexpression	1/299	0.836832478846219	0.836832478846219	0	0	0.5521967176132198	0.09836355962470167	REC8
SRC human kinase ARCHS4 coexpression	1/299	0.836832478846219	0.836832478846219	0	0	0.5521967176132198	0.09836355962470167	SNX8
TEC human kinase ARCHS4 coexpression	1/299	0.836832478846219	0.836832478846219	0	0	0.5521967176132198	0.09836355962470167	NOD1
TEK human kinase ARCHS4 coexpression	1/299	0.836832478846219	0.836832478846219	0	0	0.5521967176132198	0.09836355962470167	DOCK9
AURKA human kinase ARCHS4 coexpression	1/299	0.836832478846219	0.836832478846219	0	0	0.5521967176132198	0.09836355962470167	TICRR
AURKB human kinase ARCHS4 coexpression	1/299	0.836832478846219	0.836832478846219	0	0	0.5521967176132198	0.09836355962470167	TICRR
AURKC human kinase ARCHS4 coexpression	1/299	0.836832478846219	0.836832478846219	0	0	0.5521967176132198	0.09836355962470167	WDR87
BUB1 human kinase ARCHS4 coexpression	1/299	0.836832478846219	0.836832478846219	0	0	0.5521967176132198	0.09836355962470167	TICRR
BUB1B human kinase ARCHS4 coexpression	1/299	0.836832478846219	0.836832478846219	0	0	0.5521967176132198	0.09836355962470167	TICRR
CAMKK1 human kinase ARCHS4 coexpression	1/299	0.836832478846219	0.836832478846219	0	0	0.5521967176132198	0.09836355962470167	BSN
CAMKK2 human kinase ARCHS4 coexpression	1/299	0.836832478846219	0.836832478846219	0	0	0.5521967176132198	0.09836355962470167	BSN
CDC7 human kinase ARCHS4 coexpression	1/299	0.836832478846219	0.836832478846219	0	0	0.5521967176132198	0.09836355962470167	TICRR
CHUK human kinase ARCHS4 coexpression	1/299	0.836832478846219	0.836832478846219	0	0	0.5521967176132198	0.09836355962470167	ZNF17
DSTYK human kinase ARCHS4 coexpression	1/299	0.836832478846219	0.836832478846219	0	0	0.5521967176132198	0.09836355962470167	ZNF8
EIF2AK3 human kinase ARCHS4 coexpression	1/299	0.836832478846219	0.836832478846219	0	0	0.5521967176132198	0.09836355962470167	ZZEF1
ERN2 human kinase ARCHS4 coexpression	1/299	0.836832478846219	0.836832478846219	0	0	0.5521967176132198	0.09836355962470167	IHH
GSG2 human kinase ARCHS4 coexpression	1/299	0.836832478846219	0.836832478846219	0	0	0.5521967176132198	0.09836355962470167	TICRR
IKBKE human kinase ARCHS4 coexpression	1/299	0.836832478846219	0.836832478846219	0	0	0.5521967176132198	0.09836355962470167	SP110
MLKL human kinase ARCHS4 coexpression	1/299	0.836832478846219	0.836832478846219	0	0	0.5521967176132198	0.09836355962470167	SP110
MOS human kinase ARCHS4 coexpression	1/299	0.836832478846219	0.836832478846219	0	0	0.5521967176132198	0.09836355962470167	TICRR
PEAK1 human kinase ARCHS4 coexpression	1/299	0.836832478846219	0.836832478846219	0	0	0.5521967176132198	0.09836355962470167	ZNF8
PIK3R4 human kinase ARCHS4 coexpression	1/299	0.836832478846219	0.836832478846219	0	0	0.5521967176132198	0.09836355962470167	UBR4
PKDCC human kinase ARCHS4 coexpression	1/299	0.836832478846219	0.836832478846219	0	0	0.5521967176132198	0.09836355962470167	ACACB
PKMYT1 human kinase ARCHS4 coexpression	1/299	0.836832478846219	0.836832478846219	0	0	0.5521967176132198	0.09836355962470167	TICRR
PLK1 human kinase ARCHS4 coexpression	1/299	0.836832478846219	0.836832478846219	0	0	0.5521967176132198	0.09836355962470167	TICRR
PLK2 human kinase ARCHS4 coexpression	1/299	0.836832478846219	0.836832478846219	0	0	0.5521967176132198	0.09836355962470167	RIPK4
PLK4 human kinase ARCHS4 coexpression	1/299	0.836832478846219	0.836832478846219	0	0	0.5521967176132198	0.09836355962470167	TICRR
POMK human kinase ARCHS4 coexpression	1/299	0.836832478846219	0.836832478846219	0	0	0.5521967176132198	0.09836355962470167	ZNF8
RPS6KC1 human kinase ARCHS4 coexpression	1/299	0.836832478846219	0.836832478846219	0	0	0.5521967176132198	0.09836355962470167	RAB10
SBK1 human kinase ARCHS4 coexpression	1/299	0.836832478846219	0.836832478846219	0	0	0.5521967176132198	0.09836355962470167	SRRM4
SCYL1 human kinase ARCHS4 coexpression	1/299	0.836832478846219	0.836832478846219	0	0	0.5521967176132198	0.09836355962470167	NCOR2
SCYL2 human kinase ARCHS4 coexpression	1/299	0.836832478846219	0.836832478846219	0	0	0.5521967176132198	0.09836355962470167	RAB10
SCYL3 human kinase ARCHS4 coexpression	1/299	0.836832478846219	0.836832478846219	0	0	0.5521967176132198	0.09836355962470167	ZNF70
SGK494 human kinase ARCHS4 coexpression	1/299	0.836832478846219	0.836832478846219	0	0	0.5521967176132198	0.09836355962470167	ZNF70
STK31 human kinase ARCHS4 coexpression	1/299	0.836832478846219	0.836832478846219	0	0	0.5521967176132198	0.09836355962470167	MEI1
STK36 human kinase ARCHS4 coexpression	1/299	0.836832478846219	0.836832478846219	0	0	0.5521967176132198	0.09836355962470167	BSN
TBCK human kinase ARCHS4 coexpression	1/299	0.836832478846219	0.836832478846219	0	0	0.5521967176132198	0.09836355962470167	ZNF8
TBK1 human kinase ARCHS4 coexpression	1/299	0.836832478846219	0.836832478846219	0	0	0.5521967176132198	0.09836355962470167	SNX4
TEX14 human kinase ARCHS4 coexpression	1/299	0.836832478846219	0.836832478846219	0	0	0.5521967176132198	0.09836355962470167	WDR87
TTK human kinase ARCHS4 coexpression	1/299	0.836832478846219	0.836832478846219	0	0	0.5521967176132198	0.09836355962470167	TICRR
WEE1 human kinase ARCHS4 coexpression	1/299	0.836832478846219	0.836832478846219	0	0	0.5521967176132198	0.09836355962470167	TICRR
WEE2 human kinase ARCHS4 coexpression	1/299	0.836832478846219	0.836832478846219	0	0	0.5521967176132198	0.09836355962470167	TICRR
WNK3 human kinase ARCHS4 coexpression	1/299	0.836832478846219	0.836832478846219	0	0	0.5521967176132198	0.09836355962470167	AMER2
WNK4 human kinase ARCHS4 coexpression	1/299	0.836832478846219	0.836832478846219	0	0	0.5521967176132198	0.09836355962470167	ZNF70
ADCK1 human kinase ARCHS4 coexpression	1/299	0.836832478846219	0.836832478846219	0	0	0.5521967176132198	0.09836355962470167	LUZP2
ALPK2 human kinase ARCHS4 coexpression	1/299	0.836832478846219	0.836832478846219	0	0	0.5521967176132198	0.09836355962470167	TACC2
ALPK3 human kinase ARCHS4 coexpression	1/299	0.836832478846219	0.836832478846219	0	0	0.5521967176132198	0.09836355962470167	TACC2
FASTK human kinase ARCHS4 coexpression	1/299	0.836832478846219	0.836832478846219	0	0	0.5521967176132198	0.09836355962470167	SYMPK
PDK2 human kinase ARCHS4 coexpression	1/299	0.836832478846219	0.836832478846219	0	0	0.5521967176132198	0.09836355962470167	TACC2
ATM human kinase ARCHS4 coexpression	1/299	0.836832478846219	0.836832478846219	0	0	0.5521967176132198	0.09836355962470167	ZZEF1
ATR human kinase ARCHS4 coexpression	1/299	0.836832478846219	0.836832478846219	0	0	0.5521967176132198	0.09836355962470167	UBR4
PIK3CA human kinase ARCHS4 coexpression	1/299	0.836832478846219	0.836832478846219	0	0	0.5521967176132198	0.09836355962470167	ZZEF1
RIOK3 human kinase ARCHS4 coexpression	1/299	0.836832478846219	0.836832478846219	0	0	0.5521967176132198	0.09836355962470167	ZZEF1

## Sheet: Elservier
Term	Overlap	P-value	Adjusted P-value	Old P-value	Old Adjusted P-value	Odds Ratio	Combined Score	Genes
ARRB1/ARRB2 non-CanonicalSignaling and HedgehogFamily	2024-12-03	4.45466e+11	0.007038369114571773	0	0	5661253561253560	5671995126691920	SHH;DHH;IHH
Hedgehog Family -> ARRB1/ARRB2 Canonical Signaling	2016-03-01	1.1142e+12	0.008802209440699024	0	0	3.91854e+16	3.56673e+16	SHH;DHH;IHH
Hedgehog Family Signaling	2026-03-01	4.95155e+11	0.026078183566858707	0	0	2.21371e+16	1684776559379490	SHH;DHH;IHH
Intraflagellar Transport: BBSome Interaction	1930-03-01	7.59808e+11	0.03001242962354947	0	0	1885375118708450	1.35416e+16	SHH;DHH;IHH
Proteins Involved in Hypothyroidism	1963-03-01	0.00643837149256814	0.20345253916515324	0	0	847008547008547	4.27356e+16	NCOR2;SHH;NOS1
Endosomal Recycling	1932-02-01	0.015745564393726666	0.33482191543856216	0	0	1.12147e+16	4655437971554620	RAB10;SNX4
Exocytosis: Vesicle Tethering	1932-02-01	0.015745564393726666	0.33482191543856216	0	0	1.12147e+16	4655437971554620	RAB10;EXOC4
Proteins Involved in Migraine	1942-02-01	0.026292837602598245	0.33482191543856216	0	0	840677966101695	3058772069236470	NOS1;TRPM8
Proteins Involved in Erectile Dysfunction	1944-02-01	0.028665973583161964	0.33482191543856216	0	0	8005649717514120	2843642363989910	SHH;NOS1
Glutamate Role in Parkinson's Disease	2024-07-01	0.041257375477039664	0.33482191543856216	0	0	2.78347e+16	8873505470110670	NOS1
Mitochondrial Damage Induced by Hypoxia	2024-07-01	0.041257375477039664	0.33482191543856216	0	0	2.78347e+16	8873505470110670	NOS1
Leptin -> NO Production/Vasodilation	2024-08-01	0.04701183027422738	0.33482191543856216	0	0	2.38571e+16	7293977888059270	NOS1
Penile Erection Impairment	2024-08-01	0.04701183027422738	0.33482191543856216	0	0	2.38571e+16	7293977888059270	NOS1
Proteins Involved in Diffuse Large-B-Cell Lymphoma	1961-02-01	0.05194087547721807	0.33482191543856216	0	0	5694053432921570	1.6841e+16	RIPK4;XIAP
CGRP -> Calcium Influx	2024-09-01	0.052732033491460654	0.33482191543856216	0	0	2.08739e+16	6142226798580110	NOS1
Proteins Involved in Diabetic Neuropathy	1965-02-01	0.05813928086522515	0.33482191543856216	0	0	5.33145e+16	1.51675e+16	SHH;NOS1
Proteins Involved in Helicobacter Infections	1965-02-01	0.05813928086522515	0.33482191543856216	0	0	5.33145e+16	1.51675e+16	SHH;NOD1
Androgens in Sebocyte Maturation	1965-02-01	0.05813928086522515	0.33482191543856216	0	0	5.33145e+16	1.51675e+16	SHH;IHH
Nitroxyl and CGRP in Migraine Pain Activation	2024-10-01	0.05841818710428844	0.33482191543856216	0	0	1.85537e+16	5269484946624010	NOS1
Hedgehog Signaling in Mantle Cell Lymphoma	2024-11-01	0.06407049195104964	0.33482191543856216	0	0	1669747899159660	4588085464119430	SHH
Dopamine Action in CSD Progression	2024-11-01	0.06407049195104964	0.33482191543856216	0	0	1669747899159660	4588085464119430	NOS1
CNR1/2 -> Vascular Motility	2024-12-01	0.06968914773080194	0.33482191543856216	0	0	1.51788e+16	4.04318e+16	NOS1
Lipodystrophy, Familial Partial	2024-12-01	0.06968914773080194	0.33482191543856216	0	0	1.51788e+16	4.04318e+16	ACACB
nNOS (NOS1) and iNOS (NOS2) Activation via Glutamate	2024-12-01	0.06968914773080194	0.33482191543856216	0	0	1.51788e+16	4.04318e+16	NOS1
HRH1/2 -> Vascular Motility	2013-01-01	0.07527435298884325	0.33482191543856216	0	0	1.39132e+16	3598801310463480	NOS1
Ammonia Effects on Brain Cells	2013-01-01	0.07527435298884325	0.33482191543856216	0	0	1.39132e+16	3598801310463480	NOS1
Genes with Mutations Associated with Atopic Dermatitis	2014-01-01	0.08082630514243107	0.33482191543856216	0	0	1.28423e+16	3230413764153670	NOD1
Parathyroid Glands Development (Mouse Model)	2014-01-01	0.08082630514243107	0.33482191543856216	0	0	1.28423e+16	3230413764153670	SHH
Berardinelli-Seip Syndrome Progression (Hypothesis)	2015-01-01	0.08634520045082864	0.33482191543856216	0	0	1192436974789910	2.92076e+16	ACACB
TRPM8 Effects in Prostate Cancer (Hypothesis)	2015-01-01	0.08634520045082864	0.33482191543856216	0	0	1192436974789910	2.92076e+16	TRPM8
Vitamin D Represses Transcription	2015-01-01	0.08634520045082864	0.33482191543856216	0	0	1192436974789910	2.92076e+16	NCOR2
Proteins with Altered Expression in Osteoarthritis	2015-01-01	0.08634520045082864	0.33482191543856216	0	0	1192436974789910	2.92076e+16	IHH
Familial Partial Lipodystrophy Type 2 Progression (Hypothesis)	2015-01-01	0.08634520045082864	0.33482191543856216	0	0	1192436974789910	2.92076e+16	ACACB
Proteins Involved in Diabetic Nephropathy	3/175	0.08835953519742536	0.33482191543856216	0	0	2937984496124030	7.12855e+16	AGTR2;NOS1;ACACB
NOTCH -> RBPJ/HES/HEY Signaling	2016-01-01	0.09183123404474727	0.33482191543856216	0	0	1.11289e+16	2.65735e+16	NCOR2
Proteins Involved in Vascular Dementia	2016-01-01	0.09183123404474727	0.33482191543856216	0	0	1.11289e+16	2.65735e+16	AGTR2
Testicular Dysgenesis Causes Male Infertility	2016-01-01	0.09183123404474727	0.33482191543856216	0	0	1.11289e+16	2.65735e+16	DHH
CHRNA7 -> NOS1 Production	2017-01-01	0.09728459993901338	0.33482191543856216	0	0	1.04328e+16	2.43096e+16	NOS1
Microglia Activation in Parkinson's Disease	2017-01-01	0.09728459993901338	0.33482191543856216	0	0	1.04328e+16	2.43096e+16	NOS1
Familial Partial Lipodystrophy Type 4 Progression (Hypothesis)	2017-01-01	0.09728459993901338	0.33482191543856216	0	0	1.04328e+16	2.43096e+16	ACACB
Apoptosis of Mantle Cell Deregulation	2017-01-01	0.09728459993901338	0.33482191543856216	0	0	1.04328e+16	2.43096e+16	XIAP
Desmosome Assembly	2018-01-01	0.10270549097155077	0.33482191543856216	0	0	9818586258032620	223460193071682	EVPL
Exocytosis: Vesicle Trafficking	2018-01-01	0.10270549097155077	0.33482191543856216	0	0	9818586258032620	223460193071682	RAB10
Exocytosis: Vesicle Docking	2019-01-01	0.1080940988994387	0.33482191543856216	0	0	927264239028945	2.06293e+16	RAB10
Hedgehog Signaling Activation by Blocking of Tumor Suppressors	2019-01-01	0.1080940988994387	0.33482191543856216	0	0	927264239028945	2.06293e+16	SHH
Hedgehog Signaling Activation in Cancer	2019-01-01	0.1080940988994387	0.33482191543856216	0	0	927264239028945	2.06293e+16	SHH
Renin-Angiotensin-Aldosterone System in Myocardial ischemia	2019-01-01	0.1080940988994387	0.33482191543856216	0	0	927264239028945	2.06293e+16	AGTR2
Apoptosis Block by Inhibitor of Apoptosis Proteins (IAPs) in Cancer	2020-01-01	0.1134506143347115	0.33482191543856216	0	0	8784166298098180	1.91178e+16	XIAP
Histone Acetylation	2020-01-01	0.1134506143347115	0.33482191543856216	0	0	8784166298098180	1.91178e+16	NCOR2
Amyloid beta and APP Intracellular Transport in Alzheimer Disease	2020-01-01	0.1134506143347115	0.33482191543856216	0	0	8784166298098180	1.91178e+16	SNX4
TRPM7/8 in Pancreatic Adenocarcinoma	2021-01-01	0.11877522680649007	0.33482191543856216	0	0	8344537815126050	1.77782e+16	TRPM8
Proteins Involved in Mantle Cell Lymphoma	2021-01-01	0.11877522680649007	0.33482191543856216	0	0	8344537815126050	1.77782e+16	SHH
Sonic Hedgehog Signaling in Neuroblastoma	2021-01-01	0.11877522680649007	0.33482191543856216	0	0	8344537815126050	1.77782e+16	SHH
AGE Related Insulin Resistance in Skeletal Muscles	2022-01-01	0.1240681247160871	0.33482191543856216	0	0	7946778711484590	1658432696153100	XIAP
Proteins Involved in Hirschsprung Disease	2023-01-01	0.12932949536655852	0.33482191543856216	0	0	7585179526355990	1.55147e+16	SHH
Mantle Cell Lymphoma	2/105	0.13116530263901954	0.33482191543856216	0	0	3.2544e+16	6610656371949350	SHH;XIAP
Proteins with Altered Expression in Cancer Metastases	2/106	0.13318779331203762	0.33482191543856216	0	0	3.22295e+16	6497444657782640	SHH;XIAP
HIF1 Signaling	2024-01-01	0.13455952495519793	0.33482191543856216	0	0	7.25502e+16	1.45518e+16	NOS1
IL6 and Insulin Resistance in Muscular Dystrophies	2024-01-01	0.13455952495519793	0.33482191543856216	0	0	7.25502e+16	1.45518e+16	ACACB
Tight Junction Assembly (Occludin)	2024-01-01	0.13455952495519793	0.33482191543856216	0	0	7.25502e+16	1.45518e+16	SYMPK
Adiponectin in Insulin Resistance Prevention	2024-01-01	0.13455952495519793	0.33482191543856216	0	0	7.25502e+16	1.45518e+16	ACACB
Synaptic Exocytosis in Dementia	2024-01-01	0.13455952495519793	0.33482191543856216	0	0	7.25502e+16	1.45518e+16	RAB10
Lipogenesis Regulation in Adipocyte	2025-01-01	0.13975839859464587	0.33482191543856216	0	0	6.95238e+16	1.36812e+16	ACACB
Ca2+ Toxicity in Neurons	2027-01-01	0.1500634132130179	0.33482191543856216	0	0	64169360051713	1.2171e+16	NOS1
Reperfusion Injury in Myocardial ischemia	2027-01-01	0.1500634132130179	0.33482191543856216	0	0	64169360051713	1.2171e+16	NOS1
EGFR -> NCOR2 Signaling	2028-01-01	0.1551699189870583	0.33482191543856216	0	0	617896047307812	115128523954106	NCOR2
Proteins with Altered Expression in Prostate Cancer	2028-01-01	0.1551699189870583	0.33482191543856216	0	0	617896047307812	115128523954106	TRPM8
Postsynaptic Neuron Activation	2028-01-01	0.1551699189870583	0.33482191543856216	0	0	617896047307812	115128523954106	NOS1
NOTCH Receptors Signaling	2029-01-01	0.160245998558801	0.33482191543856216	0	0	5957983193277310	1.09093e+16	NCOR2
Dystrophin Glycoprotein Complex Signaling in Muscular Dystrophies	2029-01-01	0.160245998558801	0.33482191543856216	0	0	5957983193277310	1.09093e+16	NOS1
NOTCH Signaling Deregulation in Cancer	2029-01-01	0.160245998558801	0.33482191543856216	0	0	5957983193277310	1.09093e+16	NCOR2
Adipocyte Hypertrophy and Hyperplasia	2029-01-01	0.160245998558801	0.33482191543856216	0	0	5957983193277310	1.09093e+16	ACACB
RARA Signaling in Acute Myeloid Leukemia (M3)	2029-01-01	0.160245998558801	0.33482191543856216	0	0	5957983193277310	1.09093e+16	NCOR2
SOD1 Mutation	2029-01-01	0.160245998558801	0.33482191543856216	0	0	5957983193277310	1.09093e+16	XIAP
Thyroid Hormones Common Genomic Effects in Hyperthyroidism	1930-01-01	0.16529183167220157	0.33482191543856216	0	0	5752245725876550	1.03543e+16	NCOR2
Enamel Formation Disruption	1930-01-01	0.16529183167220157	0.33482191543856216	0	0	5752245725876550	1.03543e+16	SHH
Male Sex Determination	1930-01-01	0.16529183167220157	0.33482191543856216	0	0	5752245725876550	1.03543e+16	DHH
BMPR2 Signaling	1930-01-01	0.16529183167220157	0.33482191543856216	0	0	5752245725876550	1.03543e+16	XIAP
Vitamine D Deficite and Dentin Formation	1931-01-01	0.17030759705714973	0.337760593134809	0	0	5560224089635850	9842425570542430	NCOR2
Lipogenesis/Lipolysis Activation in Cancer Cells and Cancer-Associated Adipocytes	1932-01-01	0.17529347238641987	0.337760593134809	0	0	5380590946055840	9369189248806160	ACACB
NOD-like Receptors	1932-01-01	0.17529347238641987	0.337760593134809	0	0	5380590946055840	9369189248806160	NOD1
Apoptosis Block in Acute Myeloid Leukemia Cell	1932-01-01	0.17529347238641987	0.337760593134809	0	0	5380590946055840	9369189248806160	XIAP
Glucocorticoids in Insulin Resistance in Skeletal Muscles	1935-01-01	0.1900735190720357	0.3618266989564053	0	0	4905091448344040	8144140819419180	ACACB
Donohue Syndrome Progression (Hypothesis)	1936-01-01	0.19494159009588247	0.3623620145311698	0	0	4764705882352940	7790557621409010	ACACB
Necrosis	1936-01-01	0.19494159009588247	0.3623620145311698	0	0	4764705882352940	7790557621409010	NOS1
Proteins Involved in Arterial Hypertension	3/255	0.19757780821921506	0.3629917871934416	0	0	1997150997150990	3.23863e+16	SHH;AGTR2;NOS1
Blau Syndrome	1938-01-01	0.20459085202067742	0.36733357521894355	0	0	4506699977288210	7150975263966960	NOD1
Genes with Mutations Associated with Testicular Male Infertility	1938-01-01	0.20459085202067742	0.36733357521894355	0	0	4506699977288210	7150975263966960	DHH
TRPM4/6/7/8 Signaling in Arterial Hypertension (Hypothesis)	1939-01-01	0.2093723849514271	0.36785442724604206	0	0	4387881468376820	6861070780281020	TRPM8
Proteins Involved in Noise-Induced Hearing Loss	1940-01-01	0.21412541218649167	0.36785442724604206	0	0	4275156216332680	6588842533290260	XIAP
Circadian Clock Genes in Suprachiasmatic Nuclei Neurons	1941-01-01	0.21885010228561994	0.36785442724604206	0	0	4168067226890750	6332828999932160	NOS1
Insulin Resistance in Myocytes Induced by Obesity	1941-01-01	0.21885010228561994	0.36785442724604206	0	0	4168067226890750	6332828999932160	ACACB
Golgi to Endosome Transport	1941-01-01	0.21885010228561994	0.36785442724604206	0	0	4168067226890750	6332828999932160	SNX4
AMPK Signaling	1941-01-01	0.21885010228561994	0.36785442724604206	0	0	4168067226890750	6332828999932160	ACACB
Sebocyte Proliferation in Acne Vulgaris	1942-01-01	0.2235466227770364	0.37179333051338687	0	0	4066202090592330	6091720822383440	SHH
Ependymoma	1943-01-01	0.22821514017425693	0.37542060787897136	0	0	3969187675070020	5864341812921200	SHH
CagA Phosphorylation Independent Signaling	1944-01-01	0.23285582007683034	0.37542060787897136	0	0	3876685557944100	5649632706714690	NOD1
Norepinephrine Neuronal Release	1944-01-01	0.23285582007683034	0.37542060787897136	0	0	3876685557944100	5649632706714690	RAB10
Proteins Involved in Presbycusis	1945-01-01	0.237468827024396	0.37706114699332555	0	0	3.78839e+16	5446637217809030	XIAP
Dendritic Cell Function in Ulcerative Colitis	1946-01-01	0.24205432476369537	0.37706114699332555	0	0	3704014939309050	5254490018618860	NOD1
Suppression of Caspase Activity in Cancer	1946-01-01	0.24205432476369537	0.37706114699332555	0	0	3704014939309050	5254490018618860	XIAP
Proteins with Altered Expression in Cancer-Associated Resisting to Cell Death	1947-01-01	0.24661247587538812	0.37706114699332555	0	0	3.62331e+16	5072406357587650	XIAP
Osteoclast Activation in Psoriatic Arthritis	1947-01-01	0.24661247587538812	0.37706114699332555	0	0	3.62331e+16	5072406357587650	XIAP
mTOR Signaling Activation by Amino Acids	1948-01-01	0.25114344211139367	0.37706114699332555	0	0	3.54604e+16	4899673043257770	RRAGB
mTOR Signaling Hyperfunction	1948-01-01	0.25114344211139367	0.37706114699332555	0	0	3.54604e+16	4899673043257770	RRAGB
Insulin Resistance in Hepatocytes	1949-01-01	0.2556473842905439	0.37706114699332555	0	0	3.47199e+16	473564060617477	ACACB
mTOR/NF-kB/BCR Signaling Disregulation in Mantle Cell Lymphoma	1949-01-01	0.2556473842905439	0.37706114699332555	0	0	3.47199e+16	473564060617477	XIAP
Proteins Involved in Acne Vulgaris	1950-01-01	0.26012446216628154	0.37706114699332555	0	0	3.40096e+16	4579716458908870	NOD1
Proteins Involved in Hodgkin Lymphoma	1950-01-01	0.26012446216628154	0.37706114699332555	0	0	3.40096e+16	4579716458908870	XIAP
Apoptosis Block by Death Receptor Signaling in Cancer	1951-01-01	0.26457483470786863	0.3800256716713022	0	0	3.33277e+16	4431358904433690	XIAP
Proteins Involved in Chronic Obstructive Pulmonary Disease	2/170	0.27163854736441695	0.3816281097708959	0	0	1.9887e+16	259183957159896	NOS1;SLIT2
Muscular Dystrophies	1953-01-01	0.27339609458184977	0.3816281097708959	0	0	3204266321913380	4155400355935300	NOS1
Adipokines and Cytokines in Insulin Resistance in Skeletal Muscles	1953-01-01	0.27339609458184977	0.3816281097708959	0	0	3204266321913380	4155400355935300	ACACB
Catecholamines Secretion from Adrenal Gland	1954-01-01	0.27776729508641157	0.3816281097708959	0	0	3143649912795300	4026926207904390	RAB10
Insulin Signaling	1954-01-01	0.27776729508641157	0.3816281097708959	0	0	3143649912795300	4026926207904390	ACACB
Hyaluronic Acid, CD44 and HMMR in Cancer Cell Invasion and Survival	1956-01-01	0.28643161324771776	0.3901396111477535	0	0	3.02903e+16	3787061063975590	XIAP
Osteoclast Activation in Rheumatoid Arthritis	1957-01-01	0.29072503860375604	0.39260304358455944	0	0	2.97479e+16	3674988062425070	XIAP
Osteoclast Activation in Gout	1958-01-01	0.29499284502624695	0.39309655940334004	0	0	2922453191803030	3567743063887860	XIAP
Proteins Involved in Amyotrophic Lateral Sclerosis	2/181	0.29606639600631307	0.39309655940334004	0	0	1865448347694340	2270570636250540	XIAP;NOS1
Bone Remodeling in Hyperthyroidism	1959-01-01	0.2992351841216251	0.39399299242680635	0	0	287192118226601	3465045984753350	IHH
Proteins Involved in Periodontitis	1961-01-01	0.30764406238038133	0.40171704013306	0	0	2775910364145650	3.27228e+16	NOD1
TGF-beta Signaling	1962-01-01	0.3118109003092281	0.40382067417096756	0	0	273026587684254	318173817462444	XIAP
Alzheimer's Disease	1967-01-01	0.33227497400202316	0.42170298305443626	0	0	2.52279e+16	2.77959e+16	NOS1
Proteins Involved in Medulloblastoma	1968-01-01	0.3362947839548036	0.42170298305443626	0	0	2.48501e+16	2.70808e+16	SHH
Proteins Involved in Primary Ovarian Insufficiency	1968-01-01	0.3362947839548036	0.42170298305443626	0	0	2.48501e+16	2.70808e+16	XIAP
Metabolic Effects of Oncogenes and Tumor Suppressor in Cancer Cells	1968-01-01	0.3362947839548036	0.42170298305443626	0	0	2.48501e+16	2.70808e+16	ACACB
Glioma Stem Cell Program Activation	1972-01-01	0.35213544557135096	0.43409546990834696	0	0	2.34454e+16	2.44709e+16	SHH
Proteins Involved in Myocarditis	2/207	0.3531971060268639	0.43409546990834696	0	0	1.62671e+16	1.69296e+16	PZP;NOS1
TGFB Signaling activation by Blocking of Tumor Suppressors	1973-01-01	0.35603667068127076	0.43409546990834696	0	0	2.31186e+16	2387505646738290	XIAP
Proteins Involved in Hearing Loss	2/209	0.3575346038396403	0.43409546990834696	0	0	1.61082e+16	1.65677e+16	SRRM4;XIAP
Myocardial Infarction	1974-01-01	0.359914598468313	0.43409546990834696	0	0	2.28007e+16	2329981070808740	XIAP
Apoptosis	1977-01-01	0.3714099734351279	0.44456648335416826	0	0	2.18974e+16	2.16882e+16	XIAP
mTOR Signaling	1981-01-01	0.3864192551773883	0.45905445351900265	0	0	2.07983e+16	1977571475187570	RRAGB
Osteoarthritis	1982-01-01	0.39011570357174236	0.45998717286817387	0	0	2.05405e+16	1.9335e+16	IHH
Proteins Involved in Glaucoma	1984-01-01	0.39744247794509746	0.46515490011352145	0	0	2.00435e+16	1849427171250820	NOS1
Vascular Motility	1985-01-01	0.40107306484807276	0.46595253122055513	0	0	1.98039e+16	1.80931e+16	NOS1
Epithelial to Mesenchymal Transition in Cancer: Overview	1990-01-01	0.41890314585159183	0.4798411510266869	0	0	1.86866e+16	1.62595e+16	SHH
Proteins Involved in Melanoma	2/238	0.41910176482077716	0.4798411510266869	0	0	1410801493823610	1.22689e+16	XIAP;NOS1
Proteins Involved in Pancreatic Cancer	1994-01-01	0.43278737594051114	0.4919453625798616	0	0	1.78793e+16	1497405353482250	SHH
Proteins Involved in Huntington Disease	1998-01-01	0.44634256614583245	0.5017543220825056	0	0	1.71385e+16	1.38251e+16	NOS1
Proteins Involved in Myocardial Ischemia	2/252	0.44776809755464103	0.5017543220825056	0	0	1.33085e+16	1.06931e+16	SHH;NOS1
Medulloblastoma	1/104	0.4660752701335331	0.5184337498625202	0	0	1.61353e+16	1.23178e+16	SHH
Apoptosis Evasion in Cancer: Overview	1/106	0.47249658215318296	0.5184337498625202	0	0	1.58263e+16	1.18654e+16	XIAP
Proteins Involved in Obesity	1/106	0.47249658215318296	0.5184337498625202	0	0	1.58263e+16	1.18654e+16	NOS1
Proteins Involved in Epilepsy	2/270	0.4834448112579055	0.5249824216511251	0	0	1.24032e+16	0.90148980953698	PLCB4;BSN
Hodgkin Lymphoma	1/110	0.4851103389940776	0.5249824216511251	0	0	1.52425e+16	1.10261e+16	XIAP
Proteins Involved in Glomerulonephritis	1/121	0.5182766519588855	0.5570592585680538	0	0	1.38375e+16	0.9094665951324655	SLIT2
Proteins Involved in Retinitis Pigmentosa	1/127	0.5354651395119621	0.5716452165060135	0	0	1.31746e+16	0.8229113918032946	XIAP
Proteins Involved in Alzheimer's Disease	1/130	0.5438298884426291	0.571923177412963	0	0	1286626278418340	0.7837082368710888	NOS1
Proteins Involved in Hepatocellular Carcinoma	1/130	0.5438298884426291	0.571923177412963	0	0	1286626278418340	0.7837082368710888	SHH
Neuroblastoma	1/131	0.5465848087934013	0.571923177412963	0	0	1.27666e+16	0.7711893672663548	SHH
Proteins Involved in Age-Related Macular Degeneration	1/148	0.590972202591788	0.6143000526940954	0	0	1.12805e+16	0.59333948453216	NOS1
Proteins Involved in Dilated Cardiomyopathy	1/167	0.6354977688884235	0.6562656698324897	0	0	0.9979750936519186	0.4524287145469193	AGTR2
Proteins with Altered Expression in Cancer-Associated Sustaining of Proliferative Signaling	1/175	0.6527749761706425	0.669730170356893	0	0	0.951704819858978	0.40592381323728516	SHH
Proteins Involved in Male Infertility	1/193	0.6887358043178484	0.7020661747240002	0	0	0.8616946778711485	0.3213238165771331	DHH
Proteins Involved in Atherosclerosis	1/200	0.701700639474265	0.7106968015188068	0	0	0.8310882141801444	0.294411674622422	NOS1
Proteins Involved in Endometriosis	1/256	0.7878703076235362	0.7928885898376988	0	0	0.646729279947273	0.15419435056804995	SLIT2
Proteins Involved in Glioma	1/290	0.8276116020030032	0.8276116020030032	0	0	0.5696548515600012	0.10778514319276765	SHH

## Sheet: MsigDB
Term	Overlap	P-value	Adjusted P-value	Old P-value	Old Adjusted P-value	Odds Ratio	Combined Score	Genes
Apical Junction	4/200	0.03252012357524702	0.33378003310483945	0	0	3.46305e+16	1.18641e+16	LAMA3;EXOC4;SYMPK;SLIT2
TGF-beta Signaling	1954-02-01	0.04172250413810493	0.33378003310483945	0	0	6.46284e+16	2.05306e+16	NCOR2;XIAP
Hedgehog Signaling	1936-01-01	0.19494159009588247	0.701700639474265	0	0	4764705882352940	7790557621409010	SHH
Wnt-beta Catenin Signaling	1942-01-01	0.2235466227770364	0.701700639474265	0	0	4066202090592330	6091720822383440	NCOR2
KRAS Signaling Dn	2/200	0.33794073261306506	0.701700639474265	0	0	1.68481e+16	1827829273598230	NOS1;TEX15
Interferon Gamma Response	2/200	0.33794073261306506	0.701700639474265	0	0	1.68481e+16	1827829273598230	SP110;NOD1
Epithelial Mesenchymal Transition	2/200	0.33794073261306506	0.701700639474265	0	0	1.68481e+16	1827829273598230	LAMA3;SLIT2
Interferon Alpha Response	1997-01-01	0.4429841900396306	0.701700639474265	0	0	1.73179e+16	141006234074558	SP110
PI3K/AKT/mTOR Signaling	1/105	0.4692955570795539	0.701700639474265	0	0	1.59793e+16	1.20887e+16	NOD1
Spermatogenesis	1/135	0.557440468608839	0.701700639474265	0	0	1.2383e+16	0.723664479681068	NOS1
UV Response Dn	1/144	0.5809323851210152	0.701700639474265	0	0	1.15984e+16	0.6299334379990713	PLCB4
Apoptosis	1/161	0.6219828733179852	0.701700639474265	0	0	1.03571e+16	0.4918013901049004	XIAP
Estrogen Response Early	1/200	0.701700639474265	0.701700639474265	0	0	0.8310882141801444	0.294411674622422	NCOR2
Estrogen Response Late	1/200	0.701700639474265	0.701700639474265	0	0	0.8310882141801444	0.294411674622422	NCOR2
Myogenesis	1/200	0.701700639474265	0.701700639474265	0	0	0.8310882141801444	0.294411674622422	NOS1
Complement	1/200	0.701700639474265	0.701700639474265	0	0	0.8310882141801444	0.294411674622422	DOCK9

## Sheet: Biocarta
Term	Overlap	P-value	Adjusted P-value	Old P-value	Old Adjusted P-value	Odds Ratio	Combined Score	Genes
SUMOylation as a mechanism to modulate CtBP-dependent gene responses Homo sapiens h ctbp1Pathway	2024-08-01	0.04701183027422738	0.25131063624728894	0	0	2.38571e+16	7293977888059270	NOS1
Sonic Hedgehog Receptor Ptc1 Regulates cell cycle Homo sapiens h ptc1Pathway	2024-09-01	0.052732033491460654	0.25131063624728894	0	0	2.08739e+16	6142226798580110	SHH
Nuclear receptors coordinate the activities of chromatin remodeling complexes and coactivators to facilitate initiation of transcription in carcinoma cells Homo sapiens h rarrxrPathway	2015-01-01	0.08634520045082864	0.25131063624728894	0	0	1192436974789910	2.92076e+16	NCOR2
Map Kinase Inactivation of SMRT Corepressor Homo sapiens h egfr smrtePathway	2017-01-01	0.09728459993901338	0.25131063624728894	0	0	1.04328e+16	2.43096e+16	NCOR2
METS affect on Macrophage Differentiation Homo sapiens h etsPathway	2018-01-01	0.10270549097155077	0.25131063624728894	0	0	9818586258032620	223460193071682	NCOR2
Prion Pathway Homo sapiens h prionPathway	2018-01-01	0.10270549097155077	0.25131063624728894	0	0	9818586258032620	223460193071682	LAMA3
Nitric Oxide Signaling Pathway Homo sapiens h nos1Pathway	2019-01-01	0.1080940988994387	0.25131063624728894	0	0	927264239028945	2.06293e+16	NOS1
Caspase Cascade in Apoptosis Homo sapiens h caspasePathway	2023-01-01	0.12932949536655852	0.25131063624728894	0	0	7585179526355990	1.55147e+16	XIAP
Beta-arrestins in GPCR Desensitization Homo sapiens h bArrestinPathway	2028-01-01	0.1551699189870583	0.25131063624728894	0	0	617896047307812	115128523954106	AGTR2
Activation of cAMP-dependent protein kinase, PKA Homo sapiens h gsPathway	2029-01-01	0.160245998558801	0.25131063624728894	0	0	5957983193277310	1.09093e+16	AGTR2
Role of Beta-arrestins in the activation and targeting of MAP kinases Homo sapiens h barr-mapkPathway	1930-01-01	0.16529183167220157	0.25131063624728894	0	0	5752245725876550	1.03543e+16	AGTR2
Role of EGF Receptor Transactivation by GPCRs in Cardiac Hypertrophy Homo sapiens h cardiacegfPathway	1933-01-01	0.18024963426428503	0.25131063624728894	0	0	521218487394958	8930622881428130	AGTR2
Bioactive Peptide Induced Signaling Pathway Homo sapiens h biopeptidesPathway	1933-01-01	0.18024963426428503	0.25131063624728894	0	0	521218487394958	8930622881428130	AGTR2
Roles of Beta-arrestin-dependent Recruitment of Src Kinases in GPCR Signaling Homo sapiens h bArrestin-srcPathway	1934-01-01	0.18517625828747605	0.25131063624728894	0	0	5053985230455810	8523279038481910	AGTR2
ChREBP regulation by carbohydrates and cAMP Homo sapiens h chrebpPathway	1940-01-01	0.21412541218649167	0.26031316897957635	0	0	4275156216332680	6588842533290260	AGTR2
Activation of Csk by cAMP-dependent Protein Kinase Inhibits Signaling through the T Cell Receptor Homo sapiens h CSKPathway	1943-01-01	0.22821514017425693	0.26031316897957635	0	0	3969187675070020	5864341812921200	AGTR2
Ion Channels and Their Functional Role in Vascular Endothelium Homo sapiens h raccPathway	1945-01-01	0.237468827024396	0.26031316897957635	0	0	3.78839e+16	5446637217809030	AGTR2
Agrin in Postsynaptic Differentiation Homo sapiens h agrPathway	1947-01-01	0.24661247587538812	0.26031316897957635	0	0	3.62331e+16	5072406357587650	LAMA3
Mechanism of Gene Regulation by Peroxisome Proliferators via PPARa Homo sapiens h pparaPathway	1952-01-01	0.26899865983020016	0.26899865983020016	0	0	3.26726e+16	4290071884990240	NCOR2

## Sheet: Humancyc
Term	Overlap	P-value	Adjusted P-value	Old P-value	Old Adjusted P-value	Odds Ratio	Combined Score	Genes
citrulline-nitric oxide cycle Homo sapiens PWY-4983	2024-05-01	0.02964489776185107	0.14822448880925537	0	0	417563025210084	1.46918e+16	NOS1
D-myo-inositol-5-phosphate metabolism Homo sapiens PWY-6367	2019-01-01	0.1080940988994387	0.2329306643244098	0	0	927264239028945	2.06293e+16	PLCB4
D-myo-inositol (1,4,5)-trisphosphate biosynthesis Homo sapiens PWY-6351	2025-01-01	0.13975839859464587	0.2329306643244098	0	0	6.95238e+16	1.36812e+16	PLCB4
phospholipases Homo sapiens LIPASYN-PWY	1938-01-01	0.20459085202067742	0.2557385650258468	0	0	4506699977288210	7150975263966960	PLCB4
superpathway of inositol phosphate compounds Homo sapiens PWY-6371	1968-01-01	0.3362947839548036	0.3362947839548036	0	0	2.48501e+16	2.70808e+16	PLCB4

## Sheet: NCI-nature
Term	Overlap	P-value	Adjusted P-value	Old P-value	Old Adjusted P-value	Odds Ratio	Combined Score	Genes
Signaling events mediated by the Hedgehog family Homo sapiens d3a49cee-6195-11e5-8ac5-06603eb7f303	2022-03-01	2.9846e+11	0.008356890646880452	0	0	2.6803e+16	2.17556e+16	SHH;DHH;IHH
Validated transcriptional targets of TAp63 isoforms Homo sapiens 82e8ee19-6196-11e5-8ac5-06603eb7f303	1953-02-01	0.04033209211620721	0.3402905943677059	0	0	6589896975739440	2.11576e+16	SHH;EVPL
Glypican 3 network Homo sapiens 07762c7e-6193-11e5-8ac5-06603eb7f303	2024-08-01	0.04701183027422738	0.3402905943677059	0	0	2.38571e+16	7293977888059270	SHH
Alpha6 beta4 integrin-ligand interactions Homo sapiens 01416eb3-6188-11e5-8ac5-06603eb7f303	2024-11-01	0.06407049195104964	0.3402905943677059	0	0	1669747899159660	4588085464119430	LAMA3
RXR and RAR heterodimerization with other nuclear receptor Homo sapiens 6ce0a11e-6195-11e5-8ac5-06603eb7f303	2024-01-01	0.13455952495519793	0.3402905943677059	0	0	7.25502e+16	1.45518e+16	NCOR2
Glypican 1 network Homo sapiens fb91e48c-6192-11e5-8ac5-06603eb7f303	2027-01-01	0.1500634132130179	0.3402905943677059	0	0	64169360051713	1.2171e+16	SLIT2
Retinoic acid receptors-mediated signaling Homo sapiens 5797691b-6195-11e5-8ac5-06603eb7f303	2028-01-01	0.1551699189870583	0.3402905943677059	0	0	617896047307812	115128523954106	NCOR2
Regulation of CDC42 activity Homo sapiens 0ffe6681-6195-11e5-8ac5-06603eb7f303	1930-01-01	0.16529183167220157	0.3402905943677059	0	0	5752245725876550	1.03543e+16	DOCK9
Syndecan-4-mediated signaling events Homo sapiens 076bc549-6196-11e5-8ac5-06603eb7f303	1931-01-01	0.17030759705714973	0.3402905943677059	0	0	5560224089635850	9842425570542430	LAMA3
Syndecan-2-mediated signaling events Homo sapiens fe05ead7-6195-11e5-8ac5-06603eb7f303	1933-01-01	0.18024963426428503	0.3402905943677059	0	0	521218487394958	8930622881428130	LAMA3
Signaling events mediated by HDAC Class II Homo sapiens a1da5607-6195-11e5-8ac5-06603eb7f303	1934-01-01	0.18517625828747605	0.3402905943677059	0	0	5053985230455810	8523279038481910	NCOR2
Validated transcriptional targets of AP1 family members Fra1 and Fra2 Homo sapiens 76d028a7-6196-11e5-8ac5-06603eb7f303	1935-01-01	0.1900735190720357	0.3402905943677059	0	0	4905091448344040	8144140819419180	LAMA3
Stabilization and expansion of the E-cadherin adherens junction Homo sapiens f1a6cd94-6195-11e5-8ac5-06603eb7f303	1941-01-01	0.21885010228561994	0.3402905943677059	0	0	4168067226890750	6332828999932160	EXOC4
BMP receptor signaling Homo sapiens 2a3c66e7-618e-11e5-8ac5-06603eb7f303	1942-01-01	0.2235466227770364	0.3402905943677059	0	0	4066202090592330	6091720822383440	XIAP
Insulin Pathway Homo sapiens 073b9f25-6194-11e5-8ac5-06603eb7f303	1943-01-01	0.22821514017425693	0.3402905943677059	0	0	3969187675070020	5864341812921200	EXOC4
FOXA1 transcription factor network Homo sapiens aa3927b7-6192-11e5-8ac5-06603eb7f303	1944-01-01	0.23285582007683034	0.3402905943677059	0	0	3876685557944100	5649632706714690	SHH
a6b1 and a6b4 Integrin signaling Homo sapiens 73d1a893-6186-11e5-8ac5-06603eb7f303	1945-01-01	0.237468827024396	0.3402905943677059	0	0	3.78839e+16	5446637217809030	LAMA3
Hedgehog signaling events mediated by Gli proteins Homo sapiens 153b6970-6193-11e5-8ac5-06603eb7f303	1947-01-01	0.24661247587538812	0.3402905943677059	0	0	3.62331e+16	5072406357587650	SHH
Notch-mediated HES/HEY network Homo sapiens 8ee56389-6194-11e5-8ac5-06603eb7f303	1948-01-01	0.25114344211139367	0.3402905943677059	0	0	3.54604e+16	4899673043257770	NCOR2
Arf6 trafficking events Homo sapiens 7a5b8f09-618a-11e5-8ac5-06603eb7f303	1949-01-01	0.2556473842905439	0.3402905943677059	0	0	3.47199e+16	473564060617477	EXOC4
TGF-beta receptor signaling Homo sapiens 1f188fcc-6196-11e5-8ac5-06603eb7f303	1954-01-01	0.27776729508641157	0.3402905943677059	0	0	3143649912795300	4026926207904390	XIAP
Caspase Cascade in Apoptosis Homo sapiens b9d3ef2e-618f-11e5-8ac5-06603eb7f303	1955-01-01	0.28211241656016706	0.3402905943677059	0	0	3085278555866790	3904264660022	XIAP
Notch signaling pathway Homo sapiens 88f83518-6194-11e5-8ac5-06603eb7f303	1959-01-01	0.2992351841216251	0.3402905943677059	0	0	287192118226601	3465045984753350	NCOR2
Validated nuclear estrogen receptor alpha network Homo sapiens 58949883-6196-11e5-8ac5-06603eb7f303	1964-01-01	0.3200701139153533	0.3402905943677059	0	0	2.64332e+16	3011314878250200	NCOR2
Signaling events mediated by HDAC Class I Homo sapiens 97e84126-6195-11e5-8ac5-06603eb7f303	1966-01-01	0.3282310216976141	0.3402905943677059	0	0	2561732385261790	2853866157539470	NCOR2
Beta1 integrin cell surface interactions Homo sapiens 2fd0bc63-618d-11e5-8ac5-06603eb7f303	1966-01-01	0.3282310216976141	0.3402905943677059	0	0	2561732385261790	2853866157539470	LAMA3
p75(NTR)-mediated signaling Homo sapiens b492782f-6194-11e5-8ac5-06603eb7f303	1968-01-01	0.3362947839548036	0.3402905943677059	0	0	2.48501e+16	2.70808e+16	XIAP
mTOR signaling pathway Homo sapiens 559dd850-6194-11e5-8ac5-06603eb7f303	1969-01-01	0.3402905943677059	0.3402905943677059	0	0	2.44834e+16	2639205528733050	RRAGB

[truncated: 12 more sheets: Bioplex, Humap, PPIhub, KEA 2015, Virus host, NURSA, CORUM, HMS LINCS, SUBcell, The kinase library, PFOCR, Rummagene]
