# Supplementary material for: Impact of substrate choice on human osteoclast differentiation and secretome: Implications for targeted therapeutic development
Source: PLoS One. 2025 Oct 17;20(10):e0333180. doi: 10.1371/journal.pone.0333180 (PMC12533897; doi:10.1371/journal.pone.0333180)
Supplement: S3 Table — Enrichment analysis of the pathways and their corresponding proteins and genes in osteoclasts cultured on mineralized plates combining 21 databases. Reactome, Bioplanet, Wikpathway, ARCHS4, Elsevier, Biocarta, NCI-Nature, Bioplex, huMAP, PPIhub, KEA, Kinase perturbations down, Kinase perturbations up, Virus Host, CORUM, HMS LINCS, DEPOD, Glygen, The Kinase Library, PFOCR and Rummagene. (XLSX) [file pone.0333180.s003.xlsx]

## Sheet: Reactome
Term	Overlap	P-value	Adjusted P-value	Old P-value	Old Adjusted P-value	Odds Ratio	Combined Score	Genes
RHOQ GTPase Cycle R-HSA-9013406	1959-02-01	0.010704648823228032	0.3672770484356242	0	0	1368421052631570	6208631906453380	OBSCN;OPHN1
IRS Activation R-HSA-74713	2024-05-01	0.013181151581290242	0.3672770484356242	0	0	958798076923077	4150605599326820	IRS1
SOS-mediated Signaling R-HSA-112412	2024-06-01	0.015796862298306416	0.3672770484356242	0	0	76.7	3181473007644560	IRS1
Activated NTRK3 Signals Thru PI3K R-HSA-9603381	2024-06-01	0.015796862298306416	0.3672770484356242	0	0	76.7	3181473007644560	IRS1
PI3K/AKT Activation R-HSA-198203	2024-09-01	0.023603252767760232	0.3822795954867133	0	0	4793028846153840	1.79565e+16	IRS1
Signal Attenuation R-HSA-74749	2024-10-01	0.026191859470542787	0.3822795954867133	0	0	426025641025641	1.55172e+16	IRS1
Signaling By Leptin R-HSA-2586552	2024-11-01	0.02877373299362358	0.3822795954867133	0	0	3.83404e+16	1360428936891650	IRS1
Signaling By NTRK3 (TRKC) R-HSA-9034015	2016-01-01	0.04158270052170735	0.4707414483867999	0	0	2.55538e+16	8126304639681270	IRS1
Mitochondrial Calcium Ion Transport R-HSA-8949215	2022-01-01	0.05673482023315897	0.4707414483867999	0	0	1.82473e+16	5.23581e+16	AKAP1
RHOA GTPase Cycle R-HSA-8980692	2/147	0.057958498862840435	0.4707414483867999	0	0	5.35551e+16	1.52526e+16	OBSCN;OPHN1
Growth Hormone Receptor Signaling R-HSA-982772	2024-01-01	0.061733106226820024	0.4707414483867999	0	0	1665886287625410	463938490228076	IRS1
Interleukin-7 Signaling R-HSA-1266695	2025-01-01	0.0642224954747202	0.4707414483867999	0	0	1.59639e+16	4.38274e+16	IRS1
Signaling By ALK R-HSA-201556	2026-01-01	0.06670540432209354	0.4707414483867999	0	0	1.53246e+16	4149092576513870	IRS1
FCERI Mediated Ca+2 Mobilization R-HSA-2871809	2029-01-01	0.07411541375319	0.4707414483867999	0	0	1.36806e+16	3.55988e+16	ITK
Generation Of Second Messenger Molecules R-HSA-202433	1932-01-01	0.08146769264082336	0.4707414483867999	0	0	1235483870967740	3.09804e+16	ITK
Elastic Fibre Formation R-HSA-1566948	1939-01-01	0.09840097371317154	0.4707414483867999	0	0	1.00754e+16	2.33619e+16	FBN1
Voltage Gated Potassium Channels R-HSA-1296072	1943-01-01	0.10793922397015307	0.4707414483867999	0	0	9114010989010980	2.02895e+16	KCNG4
PI3K Cascade R-HSA-109704	1944-01-01	0.11030827463950899	0.4707414483867999	0	0	8901610017889080	1962338863797710	IRS1
IRS-mediated Signaling R-HSA-112399	1947-01-01	0.11737845127517897	0.4707414483867999	0	0	8319816053511700	1782397404646530	IRS1
IRS-related Events Triggered By IGF1R R-HSA-2428928	1951-01-01	0.12671966397645323	0.4707414483867999	0	0	7652692307692300	1.58088e+16	IRS1
IGF1R Signaling Cascade R-HSA-2428924	1952-01-01	0.12903976956627014	0.4707414483867999	0	0	7502262443438910	1.53619e+16	IRS1
Insulin Receptor Signaling Cascade R-HSA-74751	1953-01-01	0.1313538272083178	0.4707414483867999	0	0	7357618343195260	1.49349e+16	IRS1
Signaling By Type 1 Insulin-like Growth Factor 1 Receptor (IGF1R) R-HSA-2404192	1953-01-01	0.1313538272083178	0.4707414483867999	0	0	7357618343195260	1.49349e+16	IRS1
RHOJ GTPase Cycle R-HSA-9013409	1954-01-01	0.13366185231401212	0.4707414483867999	0	0	7218432510885340	1.45267e+16	OPHN1
Signaling By ALK Fusions And Activated Point Mutants R-HSA-9725370	1955-01-01	0.1359638603430485	0.4707414483867999	0	0	7.0844e+16	1.4136e+16	IRS1
Degradation Of DVL R-HSA-4641258	1955-01-01	0.1359638603430485	0.4707414483867999	0	0	7.0844e+16	1.4136e+16	HECW1
NRAGE Signals Death Thru JNK R-HSA-193648	1957-01-01	0.14054988666177856	0.4707414483867999	0	0	6830700549450540	1.34032e+16	OBSCN
Integrin Cell Surface Interactions R-HSA-216083	1966-01-01	0.16089319370328137	0.4707414483867999	0	0	5882248520710050	1.0747e+16	FBN1
Sensory Processing Of Sound By Inner Hair Cells Of Cochlea R-HSA-9662360	1967-01-01	0.16312418577706625	0.4707414483867999	0	0	5.79283e+16	1.05038e+16	BSN
RHOB GTPase Cycle R-HSA-9013026	1969-01-01	0.16756872462309957	0.4707414483867999	0	0	5.62189e+16	1.00427e+16	OPHN1
RHOC GTPase Cycle R-HSA-9013106	1973-01-01	0.1763884367943279	0.4707414483867999	0	0	5308493589743580	9210590394266860	OPHN1
RHOG GTPase Cycle R-HSA-9013408	1974-01-01	0.1785789998452881	0.4707414483867999	0	0	5235511064278180	901934160721506	OPHN1
Cell Death Signaling Via NRAGE, NRIF And NADE R-HSA-204998	1974-01-01	0.1785789998452881	0.4707414483867999	0	0	5235511064278180	901934160721506	OBSCN
Sensory Processing Of Sound R-HSA-9659379	1975-01-01	0.18076384627851877	0.4707414483867999	0	0	5164501039501030	8834208607380440	BSN
Signaling By Insulin Receptor R-HSA-74752	1977-01-01	0.1851164478822136	0.4707414483867999	0	0	5028087044534410	8481227409392350	IRS1
Constitutive Signaling By Aberrant PI3K In Cancer R-HSA-2219530	1978-01-01	0.18728423215388812	0.4707414483867999	0	0	4962537462537460	8312884750125270	IRS1
G Alpha (12/13) Signaling Events R-HSA-416482	1978-01-01	0.18728423215388812	0.4707414483867999	0	0	4962537462537460	8312884750125270	OBSCN
RAC2 GTPase Cycle R-HSA-9013404	1987-01-01	0.20654139797801352	0.48624555481648174	0	0	4.44119e+16	700488593040589	OPHN1
HCMV Late Events R-HSA-9610379	1991-01-01	0.21495575933398842	0.48624555481648174	0	0	4.24295e+16	6522782832535750	IRS1
RAC3 GTPase Cycle R-HSA-9013423	1993-01-01	0.2191300468797104	0.48624555481648174	0	0	4150292642140460	6300517358841770	OPHN1
P75 NTR Receptor-Mediated Signaling R-HSA-193704	1995-01-01	0.22328255524810228	0.48624555481648174	0	0	406157937806874	6089596006225380	OBSCN
HCMV Early Events R-HSA-9609690	1996-01-01	0.22535067707618797	0.48624555481648174	0	0	4018623481781370	5988140905299790	IRS1
KEAP1-NFE2L2 Pathway R-HSA-9755511	1/100	0.23356927222454107	0.48624555481648174	0	0	3.85548e+16	5606931137649970	MUL1
Potassium Channels R-HSA-1296071	1/102	0.23764642747380324	0.48624555481648174	0	0	3778750952018270	542995670098592	KCNG4
PI3K/AKT Signaling In Cancer R-HSA-2219528	1/105	0.24372229058483633	0.48624555481648174	0	0	3.66919e+16	5179895736888650	IRS1
PI5P, PP2A And IER3 Regulate PI3K/AKT Signaling R-HSA-6811558	1/106	0.2457370008212327	0.48624555481648174	0	0	3634065934065930	5100387616495910	IRS1
Post-translational Protein Phosphorylation R-HSA-8957275	1/106	0.2457370008212327	0.48624555481648174	0	0	3634065934065930	5100387616495910	FBN1
Negative Regulation Of PI3K/AKT Network R-HSA-199418	1/113	0.2596932737449941	0.4940098267896406	0	0	340573489010989	4591795895412040	IRS1
Signaling By NTRK1 (TRKA) R-HSA-187037	1/114	0.26166623087870555	0.4940098267896406	0	0	3375425459496250	4525384021524590	IRS1
TCR Signaling R-HSA-202403	1/116	0.26559668106969925	0.4940098267896406	0	0	3316387959866220	4396788749257640	ITK
HCMV Infection R-HSA-9609646	1/121	0.2753332147632474	0.49932463068000105	0	0	3177403846153840	4098130405054640	IRS1
Regulation Of IGF Transport And Uptake By IGFBPs R-HSA-381426	1/123	0.27919226661677476	0.49932463068000105	0	0	3125	3.98705e+16	FBN1
Fc Epsilon Receptor (FCERI) Signaling R-HSA-2454202	1/130	0.29254082698316297	0.5103115763525761	0	0	295438282647585	3631382731464100	ITK
Signaling By NTRKs R-HSA-166520	1/132	0.2963099475595603	0.5103115763525761	0	0	2908984145625360	3538340690694300	IRS1
Factors Involved In Megakaryocyte Development And Platelet Production R-HSA-983231	1/136	0.3037891783385338	0.5136798833724299	0	0	2.82222e+16	3.36246e+16	AKAP1
Death Receptor Signaling R-HSA-73887	1/139	0.3093473638534097	0.5137375863994126	0	0	2.76045e+16	3238811467495040	OBSCN
RHO GTPase Cycle R-HSA-9012999	2/441	0.32675769125912857	0.5252287981459554	0	0	1.74264e+16	1.94921e+16	OBSCN;OPHN1
CDC42 GTPase Cycle R-HSA-9013148	1/149	0.327562046155542	0.5252287981459554	0	0	2572635135135130	2.87126e+16	OPHN1
RAC1 GTPase Cycle R-HSA-9013149	1/178	0.37776066757076654	0.5954532556623947	0	0	2.14798e+16	2.09105e+16	OPHN1
Cellular Response To Chemical Stress R-HSA-9711123	1/182	0.3843894780616104	0.5958036909954961	0	0	2100084997875050	2007889113102010	MUL1
TCF Dependent Signaling In Response To WNT R-HSA-201681	1/198	0.4102187971882732	0.6224130089022666	0	0	1.92796e+16	1717934990867150	HECW1
Ub-specific Processing Proteases R-HSA-5689880	1/201	0.41494200593484437	0.6224130089022666	0	0	189875	1.67017e+16	MUL1
Neddylation R-HSA-8951664	1/237	0.4688056586601584	0.6920464484983291	0	0	160617666232073	1.21679e+16	MUL1
PIP3 Activates AKT Signaling R-HSA-1257604	1/268	0.5112661950445853	0.7088692436251743	0	0	1.41746e+16	0.9509234463577813	IRS1
Signaling By Rho GTPases R-HSA-194315	2/644	0.51266468653522	0.7088692436251743	0	0	1.17922e+16	0.7878756930265876	OBSCN;OPHN1
RAF/MAP Kinase Cascade R-HSA-5673001	1/271	0.5151940212830771	0.7088692436251743	0	0	1.4015e+16	0.9294883758017314	IRS1
MAPK1/MAPK3 Signaling R-HSA-5684996	1/277	0.5229569850968503	0.7088692436251743	0	0	1.37061e+16	0.8885064834210398	IRS1
Deubiquitination R-HSA-5688426	1/279	0.525517435890853	0.7088692436251743	0	0	1360611510791360	0.8753792259141394	MUL1
Signaling By Rho GTPases, Miro GTPases And RHOBTB3 R-HSA-9716542	2/660	0.5259352452702907	0.7088692436251743	0	0	1.14959e+16	0.7387014278150893	OBSCN;OPHN1
Extracellular Matrix Organization R-HSA-1474244	1/291	0.5405993831503263	0.7129507877828719	0	0	1.30351e+16	0.8017615640632865	FBN1
Signaling By WNT R-HSA-195721	1/294	0.5442957627159559	0.7129507877828719	0	0	1.28997e+16	0.7846410569465295	HECW1
Intracellular Signaling By Second Messengers R-HSA-9006925	1/306	0.5587916846112121	0.7217725926228157	0	0	1.23846e+16	0.7207580287189942	IRS1
MAPK Family Signaling Cascades R-HSA-5683057	1/318	0.5728349184474477	0.7297759919946937	0	0	1.19085e+16	0.6634922187442865	IRS1
Neuronal System R-HSA-112316	1/386	0.6445091680446112	0.8099912517317411	0	0	0.9771228771228772	0.42921708409692166	KCNG4
Diseases Of Signal Transduction By Growth Factor Receptors And Second Messengers R-HSA-5663202	1/424	0.6792756958341469	0.8423018628343422	0	0	0.8876159301691217	0.34326611245315214	IRS1
Signaling By Interleukins R-HSA-449147	1/453	0.7035421959181805	0.8609134765840892	0	0	0.829433287950987	0.2916514906237919	IRS1
Signaling By Receptor Tyrosine Kinases R-HSA-9006934	1/496	0.7362423802516378	0.8892278099143158	0	0	0.7557109557109557	0.23139559129158635	IRS1
Hemostasis R-HSA-109582	1/576	0.7879330414548146	0.9335470283169593	0	0	0.6478929765886288	0.15442021505738052	AKAP1
Sensory Perception R-HSA-9709957	1/616	0.8099094774622454	0.9335470283169593	0	0	0.6045028142589118	0.1274490171782567	BSN
GPCR Downstream Signaling R-HSA-388396	1/619	0.8114645294594549	0.9335470283169593	0	0	0.6014749813293503	0.1256569068362602	OBSCN
Signaling By GPCR R-HSA-372790	1/689	0.8444046586796329	0.9335470283169593	0	0	0.5383217799642218	0.09104283441730368	OBSCN
Cytokine Signaling In Immune System R-HSA-1280215	1/702	0.8498672738560136	0.9335470283169593	0	0	0.5279820037309338	0.08588952002541349	IRS1
Transport Of Small Molecules R-HSA-382551	1/706	0.8515098978500616	0.9335470283169593	0	0	0.5248772504091653	0.08437095005923345	AKAP1
Cellular Responses To Stress R-HSA-2262752	1/722	0.8579058719283562	0.9335470283169593	0	0	0.5128027312493332	0.0785926039546786	MUL1
Adaptive Immune System R-HSA-1280218	1/733	0.8621454918528928	0.9335470283169593	0	0	0.5048076923076923	0.07487875020876401	ITK
Cellular Responses To Stimuli R-HSA-8953897	1/736	0.8632800476909517	0.9335470283169593	0	0	0.502668759811617	0.07390041859595091	MUL1
Post-translational Protein Modification R-HSA-597592	2/1383	0.8896291029433291	0.9509828341808	0	0	0.5272110292342861	0.06165766801229656	MUL1;FBN1
Signal Transduction R-HSA-162582	2465-04-01	0.905735808660729	0.9571980705164523	0	0	0.5800197364602078	0.05742637214203472	OBSCN;OPHN1;IRS1;HECW1
Infectious Disease R-HSA-5663205	1/961	0.9267098864086538	0.9683597689438743	0	0	0.3803485576923077	0.028950124748524212	IRS1
Innate Immune System R-HSA-168249	1/1035	0.9403944046631354	0.9717408848185733	0	0	0.3517519714328225	0.021617238303525774	ITK
Metabolism Of Proteins R-HSA-392499	2/1890	0.9662682693750636	0.9809149274624972	0	0	0.37510385510136257	0.012871228068725074	MUL1;FBN1
Immune System R-HSA-168256	1943-02-01	0.9703674551241908	0.9809149274624972	0	0	0.3637906476346334	0.010942989843787694	ITK;IRS1
Disease R-HSA-1643685	1/1736	0.9919227093408272	0.9919227093408272	0	0	0.20186211483041455	0.0016371196571822006	IRS1

## Sheet: Bioplanet
Term	Overlap	P-value	Adjusted P-value	Old P-value	Old Adjusted P-value	Odds Ratio	Combined Score	Genes
Complement cascade	1977-04-01	5.15318e+10	0.0036072253609954696	0	0	2.22242e+16	2.19427e+16	IGHG3;IGHG4;IGHG1;IGHG2
Interleukin-4 signaling pathway	3/104	0.0026494970110091014	0.09273239538531855	0	0	1178970297029700	6995285223079560	IGHG3;IGHG1;IRS1
RhoA activity regulation	1946-02-01	0.006618861584156887	0.15444010363032737	0	0	1773885918003560	8901061328510200	OBSCN;OPHN1
Innate immune system	4/319	0.010070331098885514	0.1762307942304965	0	0	5087657920310980	2.33939e+16	IGHG3;IGHG4;IGHG1;IGHG2
Insulin receptor substrate (IRS) activation	2024-05-01	0.013181151581290242	0.1845361221380634	0	0	958798076923077	4150605599326820	IRS1
Signal attenuation	2013-01-01	0.033917348898843465	0.25916283759980535	0	0	3.19471e+16	1.08104e+16	IRS1
BMP signaling pathway in stem cells	2015-01-01	0.03903423694583945	0.25916283759980535	0	0	2.73805e+16	8880359995755280	MSX1
Rho GTPase cycle	2/123	0.042171447542923346	0.25916283759980535	0	0	6425538810565540	2034333224463970	OBSCN;OPHN1
SHC1 events in EGFR signaling	2017-01-01	0.04412453306089756	0.25916283759980535	0	0	2.39555e+16	7475896142380640	IRS1
Integrin beta-5 pathway	2017-01-01	0.04412453306089756	0.25916283759980535	0	0	2.39555e+16	7475896142380640	FBN1
Immune system	6/998	0.047562961754155905	0.25916283759980535	0	0	2.4393e+16	7429383307786940	IGHG3;ITK;IGHG4;IGHG1;IGHG2;IRS1
IGF-1 receptor and longevity	2019-01-01	0.04918837257235504	0.25916283759980535	0	0	2.12917e+16	6413258686532760	IRS1
IGF1 signaling pathway	2021-01-01	0.05422589020123468	0.25916283759980535	0	0	1.91606e+16	5584535629343880	IRS1
T cell activation co-stimulatory signal	2021-01-01	0.05422589020123468	0.25916283759980535	0	0	1.91606e+16	5584535629343880	ITK
BAD phosphorylation mediated by IGF1R signaling	2023-01-01	0.05923722002281265	0.25916283759980535	0	0	1.7417e+16	4.92239e+16	IRS1
Rho cell motility signaling pathway	2023-01-01	0.05923722002281265	0.25916283759980535	0	0	1.7417e+16	4.92239e+16	OPHN1
eIF4E and p70 S6 kinase regulation	2027-01-01	0.06918184933137322	0.2798424325152117	0	0	1.47345e+16	3935600928291530	IRS1
IGF1 pathway	2029-01-01	0.07411541375319	0.2798424325152117	0	0	1.36806e+16	3.55988e+16	IRS1
Alpha-6 beta-4 integrin signaling pathway	1931-01-01	0.07902332022213049	0.2798424325152117	0	0	1.27673e+16	3240358367230170	IRS1
EPO receptor signaling	1934-01-01	0.08633735729569093	0.2798424325152117	0	0	1.16049e+16	2842610813491060	IRS1
Generation of second messenger molecules	1936-01-01	0.09118168990618711	0.2798424325152117	0	0	1094065934065930	2.62018e+16	ITK
PI3K/AKT activation	1937-01-01	0.09359439709359604	0.2798424325152117	0	0	1.06362e+16	2.51949e+16	IRS1
Signaling events regulated by Ret tyrosine kinase	1939-01-01	0.09840097371317154	0.2798424325152117	0	0	1.00754e+16	2.33619e+16	IRS1
Aldosterone-regulated sodium reabsorption	1942-01-01	0.10556398441269689	0.2798424325152117	0	0	9336772983114440	2.09932e+16	IRS1
Beta-3 integrin cell surface interactions	1943-01-01	0.10793922397015307	0.2798424325152117	0	0	9114010989010980	2.02895e+16	FBN1
Voltage-gated potassium channels	1943-01-01	0.10793922397015307	0.2798424325152117	0	0	9114010989010980	2.02895e+16	KCNG4
Growth hormone receptor signaling	1943-01-01	0.10793922397015307	0.2798424325152117	0	0	9114010989010980	2.02895e+16	IRS1
Signaling by NGF	2/221	0.11625590964772768	0.2873364970181952	0	0	3532634971796930	7602094100047090	OBSCN;IRS1
Type 2 diabetes mellitus	1950-01-01	0.12439349491287167	0.2873364970181952	0	0	7.80926e+16	1.62769e+16	IRS1
Signaling events mediated by PTP1B	1952-01-01	0.12903976956627014	0.2873364970181952	0	0	7502262443438910	1.53619e+16	IRS1
Interleukin-2 receptor beta chain in T cell activation	1952-01-01	0.12903976956627014	0.2873364970181952	0	0	7502262443438910	1.53619e+16	IRS1
PI3K pathway	1953-01-01	0.1313538272083178	0.2873364970181952	0	0	7357618343195260	1.49349e+16	IRS1
SHP2 signaling	1957-01-01	0.14054988666177856	0.2981361232219545	0	0	6830700549450540	1.34032e+16	IRS1
Leptin signaling pathway	1961-01-01	0.14965040861097215	0.3081037824343544	0	0	6374038461538460	1.21072e+16	IRS1
Beta-1 integrin cell surface interactions	1966-01-01	0.16089319370328137	0.3086133244430983	0	0	5882248520710050	1.0747e+16	FBN1
T cell receptor signaling in naive CD4+ T cells	1967-01-01	0.16312418577706625	0.3086133244430983	0	0	5.79283e+16	1.05038e+16	ITK
Adipocytokine signaling pathway	1967-01-01	0.16312418577706625	0.3086133244430983	0	0	5.79283e+16	1.05038e+16	IRS1
Signaling events mediated by VEGFR1 and VEGFR2	1970-01-01	0.1697823011464876	0.31275687053300344	0	0	5540133779264210	9823977094645830	AKAP1
Integrins in angiogenesis	1974-01-01	0.1785789998452881	0.3160524719940232	0	0	5235511064278180	901934160721506	IRS1
Prolactin activation of MAPK signaling	1975-01-01	0.18076384627851877	0.3160524719940232	0	0	5164501039501030	8834208607380440	IRS1
G alpha (12/13) signaling events	1977-01-01	0.1851164478822136	0.3160524719940232	0	0	5028087044534410	8481227409392350	OBSCN
ATM-dependent DNA damage response	1982-01-01	0.19589893099909875	0.3218426566511958	0	0	4716524216524210	7688672188811660	IRS1
T cell signal transduction	1983-01-01	0.19803856828621402	0.3218426566511958	0	0	4658771106941830	7.54392e+16	ITK
Integrin cell surface interactions	1985-01-01	0.20230109846646596	0.3218426566511958	0	0	4.54739e+16	7266720778002590	FBN1
Neural crest differentiation	1991-01-01	0.21495575933398842	0.33437562563064865	0	0	4.24295e+16	6522782832535750	MSX1
G-protein signaling pathways	1995-01-01	0.22328255524810228	0.3397778014645035	0	0	406157937806874	6089596006225380	AKAP1
Potassium channels	1999-01-01	0.23152267962537237	0.3448210122080014	0	0	3895015698587120	5698709605268140	KCNG4
Signaling by insulin receptor	1/109	0.25174958853019236	0.3671348166065305	0	0	353258547008547	4872567139420540	IRS1
mTOR signaling pathway	1/113	0.2596932737449941	0.3693706432402325	0	0	340573489010989	4591795895412040	IRS1
Leukocyte transendothelial migration	1/117	0.2675542005633415	0.3693706432402325	0	0	3287632625994690	4334523721574240	ITK
p75 neurotrophin receptor-mediated signaling	1/124	0.2811142242445527	0.3693706432402325	0	0	3099437148217630	3933167765190720	OBSCN
Factors involved in megakaryocyte development and platelet production	1/125	0.28303115363792686	0.3693706432402325	0	0	3074286600496270	3880359332760980	AKAP1
Signal transduction	4/1020	0.28467101677070367	0.3693706432402325	0	0	1521050940061060	1.91108e+16	OBSCN;OPHN1;IRS1;FBN1
Neurotrophin signaling pathway	1/126	0.2849430676424651	0.3693706432402325	0	0	3.04954e+16	3.82859e+16	IRS1
Adipogenesis	1/133	0.2981871126097133	0.3795108705941806	0	0	2886800699300690	3.49313e+16	IRS1
NGF signaling via TRKA from the plasma membrane	1/136	0.3037891783385338	0.37973647292316726	0	0	2.82222e+16	3.36246e+16	IRS1
T cell receptor signaling pathway	1/139	0.3093473638534097	0.37990027139892424	0	0	2.76045e+16	3238811467495040	ITK
Integrated breast cancer pathway	1/152	0.33293394754397654	0.4018168332427303	0	0	2.52114e+16	2.77278e+16	IRS1
Chemokine signaling pathway	1/189	0.3958235725596017	0.4696211877825783	0	0	2.02117e+16	1873197445207910	ITK
BDNF signaling pathway	1/261	0.501979444679289	0.5803415103885279	0	0	1.45614e+16	1.00357e+16	FBN1
Interleukin-4 regulation of apoptosis	1/267	0.509949994375051	0.5803415103885279	0	0	142286003470214	0.9582145730384081	FBN1
Insulin signaling pathway	1/277	0.5229569850968503	0.5803415103885279	0	0	1.37061e+16	0.8885064834210398	IRS1
Immune system signaling by interferons, interleukins, prolactin, and growth hormones	1/280	0.5267926000410875	0.5803415103885279	0	0	1.35567e+16	0.8689117914216624	IRS1
Neuronal system	1/283	0.5305979523552254	0.5803415103885279	0	0	1.34104e+16	0.8498845775138858	KCNG4
Oncostatin M	1/311	0.5646972404453506	0.6081354897103776	0	0	1.21818e+16	0.6961457188111548	IRS1
Interleukin-2 signaling pathway	2/847	0.6629405269990762	0.703118740756596	0	0	0.8865065552848358	0.36441624585741017	ITK;IRS1
Hemostasis pathway	1/468	0.7153774153953307	0.7474092399652709	0	0	0.8021742711250206	0.26868427877278644	AKAP1
TGF-beta regulation of extracellular matrix	1/565	0.7814646035137256	0.8044488565582468	0	0	0.660904255319149	0.16296935546283467	FBN1
Adaptive immune system	1/606	0.8046345360378968	0.8162959061254026	0	0	0.6148124602670058	0.13363999977919824	ITK
Signaling by GPCR	1/977	0.9299081111681624	0.9299081111681624	0	0	0.3737980769230769	0.02716372043942962	OBSCN

## Sheet: Wikipathway
Term	Overlap	P-value	Adjusted P-value	Old P-value	Old Adjusted P-value	Odds Ratio	Combined Score	Genes
Insulin Signaling In Adipocytes Normal Condition WP3634	2024-08-01	0.02100789576309119	0.26505888242780135	0	0	5478021978021970	2.11608e+16	IRS1
Insulin Signaling In Adipocytes Diabetic Condition WP3635	2024-08-01	0.02100789576309119	0.26505888242780135	0	0	5478021978021970	2.11608e+16	IRS1
Leptin Insulin Signaling Overlap WP3935	2017-01-01	0.04412453306089756	0.26505888242780135	0	0	2.39555e+16	7475896142380640	IRS1
Congenital Generalized Lipodystrophy WP5101	2018-01-01	0.04665975146146969	0.26505888242780135	0	0	2254524886877820	6909833217880460	IRS1
FOXA2 Pathway WP5066	2021-01-01	0.05422589020123468	0.26505888242780135	0	0	1.91606e+16	5584535629343880	IRS1
Type II Diabetes Mellitus WP1584	2021-01-01	0.05422589020123468	0.26505888242780135	0	0	1.91606e+16	5584535629343880	IRS1
Transcription Factor Regulation In Adipogenesis WP3599	2022-01-01	0.05673482023315897	0.26505888242780135	0	0	1.82473e+16	5.23581e+16	IRS1
Progeria Associated Lipodystrophy WP5103	2022-01-01	0.05673482023315897	0.26505888242780135	0	0	1.82473e+16	5.23581e+16	FBN1
Roles Of Ceramides In Development Of Insulin Resistance WP5181	2023-01-01	0.05923722002281265	0.26505888242780135	0	0	1.7417e+16	4.92239e+16	IRS1
Hypothesized Pathways In Pathogenesis Of Cardiovascular Disease WP3668	2025-01-01	0.0642224954747202	0.26505888242780135	0	0	1.59639e+16	4.38274e+16	FBN1
EPO Receptor Signaling WP581	2026-01-01	0.06670540432209354	0.26505888242780135	0	0	1.53246e+16	4149092576513870	IRS1
T Cell Receptor And Co Stimulatory Signaling WP2583	2028-01-01	0.07165184698641218	0.26505888242780135	0	0	1.4188e+16	3739875501073140	ITK
Dopaminergic Neurogenesis WP2855	1930-01-01	0.07657256603469816	0.26505888242780135	0	0	1.32082e+16	3.39387e+16	MSX1
Alpha 6 Beta 4 Signaling Pathway WP244	1933-01-01	0.08390569957761398	0.2696968914994735	0	0	1.19681e+16	2965781216894510	IRS1
Factors And Pathways Affecting Insulin Like Growth Factor IGF1 Akt Signaling WP3850	1936-01-01	0.09118168990618711	0.2735450697185613	0	0	1094065934065930	2.62018e+16	IRS1
IL 4 Signaling Pathway WP395	1950-01-01	0.12439349491287167	0.31286050317435943	0	0	7.80926e+16	1.62769e+16	IRS1
Interferon Type I Signaling Pathways WP585	1954-01-01	0.13366185231401212	0.31286050317435943	0	0	7218432510885340	1.45267e+16	IRS1
Oncostatin M Signaling Pathway WP2374	1956-01-01	0.13825986668647797	0.31286050317435943	0	0	6955244755244750	1.37618e+16	IRS1
TGF Beta Receptor Signaling In Skeletal Dysplasias WP4816	1958-01-01	0.14283393559629126	0.31286050317435943	0	0	6.71053e+16	1.30592e+16	FBN1
Modulators Of TCR Signaling And T Cell Activation WP5072	1961-01-01	0.14965040861097215	0.31286050317435943	0	0	6374038461538460	1.21072e+16	ITK
T Cell Antigen Receptor TCR Pathway During Staphylococcus Aureus Infection WP3863	1962-01-01	0.15191072568004607	0.31286050317435943	0	0	6269230769230760	1181412879472090	ITK
AGE RAGE Pathway WP2324	1966-01-01	0.16089319370328137	0.31286050317435943	0	0	5882248520710050	1.0747e+16	IRS1
Leptin Signaling Pathway WP2034	1971-01-01	0.1719901021729171	0.31286050317435943	0	0	5460714285714280	9612595557595610	IRS1
Prolactin Signaling Pathway WP2037	1974-01-01	0.1785789998452881	0.31286050317435943	0	0	5235511064278180	901934160721506	IRS1
Burn Wound Healing WP5055	1974-01-01	0.1785789998452881	0.31286050317435943	0	0	5235511064278180	901934160721506	FBN1
T Cell Receptor Signaling Pathway WP69	1975-01-01	0.18076384627851877	0.31286050317435943	0	0	5164501039501030	8834208607380440	ITK
Glioblastoma Signaling Pathways WP2261	1982-01-01	0.19589893099909875	0.32649821833183124	0	0	4716524216524210	7688672188811660	IRS1
Hair Follicle Development Cytodifferentiation Part 3 Of 3 WP2840	1987-01-01	0.20654139797801352	0.3319415324646646	0	0	4.44119e+16	700488593040589	MSX1
G Protein Signaling Pathways WP35	1991-01-01	0.21495575933398842	0.33355204034584407	0	0	4.24295e+16	6522782832535750	AKAP1
Neural Crest Differentiation WP2064	1/101	0.23561051694391522	0.3398938603093774	0	0	3816730769230760	5.51737e+16	MSX1
Prader Willi And Angelman Syndrome WP3998	1/102	0.23764642747380324	0.3398938603093774	0	0	3778750952018270	542995670098592	MSX1
7Q11 23 Copy Number Variation Syndrome WP4932	1/104	0.24170230066444615	0.3398938603093774	0	0	3.705e+16	5261284893777140	FBN1
DNA Damage Response Only ATM Dependent WP710	1/110	0.2537433150138595	0.34601361138253567	0	0	3.5	480001232811148	IRS1
Gastrin Signaling Pathway WP4659	1/115	0.26363402890281185	0.348927391194898	0	0	3345647773279350	4460395502395700	IRS1
Adipogenesis WP236	1/131	0.29442785660299275	0.36851494683330666	0	0	2931508875739640	3.58442e+16	IRS1
Angiopoietin Like Protein 8 Regulatory Pathway WP3915	1/132	0.2963099475595603	0.36851494683330666	0	0	2908984145625360	3538340690694300	IRS1
Brain Derived Neurotrophic Factor BDNF Signaling Pathway WP2380	1/137	0.3056467657251325	0.36851494683330666	0	0	2801329185520360	3320486088836680	IRS1
Neuroinflammation And Glutamatergic Signaling WP5083	1/140	0.31119039954812566	0.36851494683330666	0	0	2740453790813500	3199069656060530	IRS1
Nonalcoholic Fatty Liver Disease WP4396	1/154	0.336491800053793	0.388259769292838	0	0	2.48793e+16	2709811284813390	IRS1
Insulin Signaling WP481	1/160	0.3470540194443562	0.3904350455521785	0	0	2393323657474600	2532794199958430	IRS1
Chemokine Signaling Pathway WP3929	1/165	0.3557297081697626	0.3904350455521785	0	0	2.31977e+16	2397677523253050	ITK
Alzheimer 39 S Disease And miRNA Effects WP2059	1/260	0.5006387107927464	0.5239242322249672	0	0	1.46184e+16	1.0114e+16	IRS1
Alzheimer 39 S Disease WP5124	1/260	0.5006387107927464	0.5239242322249672	0	0	1.46184e+16	1.0114e+16	IRS1
Focal Adhesion PI3K Akt mTOR Signaling Pathway WP3932	1/302	0.5540107066340091	0.5666018590575093	0	0	1.25518e+16	0.7412703232209652	IRS1
PI3K Akt Signaling Pathway WP4172	1/338	0.5952718260613302	0.5952718260613302	0	0	1.11904e+16	0.5804859087611914	IRS1

## Sheet: ARCHS4
Term	Overlap	P-value	Adjusted P-value	Old P-value	Old Adjusted P-value	Odds Ratio	Combined Score	Genes
DAPK2 human kinase ARCHS4 coexpression	3/299	0.04480431045552385	0.5503916518470008	0	0	3983310810810810	1.237e+16	KCNG4;OBSCN;OPHN1
AAK1 human kinase ARCHS4 coexpression	3/299	0.04480431045552385	0.5503916518470008	0	0	3983310810810810	1.237e+16	ITK;OPHN1;BSN
AKT3 human kinase ARCHS4 coexpression	2/299	0.18778142671234255	0.5503916518470008	0	0	2594573182808470	4339362977770470	HECW1;BSN
GRK4 human kinase ARCHS4 coexpression	2/299	0.18778142671234255	0.5503916518470008	0	0	2594573182808470	4339362977770470	KCNG4;OPHN1
LATS2 human kinase ARCHS4 coexpression	2/299	0.18778142671234255	0.5503916518470008	0	0	2594573182808470	4339362977770470	AKAP1;FBN1
MAST2 human kinase ARCHS4 coexpression	2/299	0.18778142671234255	0.5503916518470008	0	0	2594573182808470	4339362977770470	OBSCN;AKAP1
KSR2 human kinase ARCHS4 coexpression	2/299	0.18778142671234255	0.5503916518470008	0	0	2594573182808470	4339362977770470	HECW1;BSN
PRKCQ human kinase ARCHS4 coexpression	2/299	0.18778142671234255	0.5503916518470008	0	0	2594573182808470	4339362977770470	ITK;OBSCN
ROCK2 human kinase ARCHS4 coexpression	2/299	0.18778142671234255	0.5503916518470008	0	0	2594573182808470	4339362977770470	OBSCN;IRS1
RPS6KA5 human kinase ARCHS4 coexpression	2/299	0.18778142671234255	0.5503916518470008	0	0	2594573182808470	4339362977770470	KCNG4;OPHN1
SGK3 human kinase ARCHS4 coexpression	2/299	0.18778142671234255	0.5503916518470008	0	0	2594573182808470	4339362977770470	KCNG4;OPHN1
EPHA4 human kinase ARCHS4 coexpression	2/299	0.18778142671234255	0.5503916518470008	0	0	2594573182808470	4339362977770470	HECW1;BSN
CAMK4 human kinase ARCHS4 coexpression	2/299	0.18778142671234255	0.5503916518470008	0	0	2594573182808470	4339362977770470	ITK;BSN
EPHA6 human kinase ARCHS4 coexpression	2/299	0.18778142671234255	0.5503916518470008	0	0	2594573182808470	4339362977770470	HECW1;BSN
KALRN human kinase ARCHS4 coexpression	2/299	0.18778142671234255	0.5503916518470008	0	0	2594573182808470	4339362977770470	HECW1;BSN
MAPKAPK5 human kinase ARCHS4 coexpression	2/299	0.18778142671234255	0.5503916518470008	0	0	2594573182808470	4339362977770470	KCNG4;OPHN1
MYLK human kinase ARCHS4 coexpression	2/299	0.18778142671234255	0.5503916518470008	0	0	2594573182808470	4339362977770470	IRS1;FBN1
NIM1K human kinase ARCHS4 coexpression	2/299	0.18778142671234255	0.5503916518470008	0	0	2594573182808470	4339362977770470	KCNG4;OPHN1
NTRK3 human kinase ARCHS4 coexpression	2/299	0.18778142671234255	0.5503916518470008	0	0	2594573182808470	4339362977770470	HECW1;BSN
PDGFRA human kinase ARCHS4 coexpression	2/299	0.18778142671234255	0.5503916518470008	0	0	2594573182808470	4339362977770470	IRS1;FBN1
PTK6 human kinase ARCHS4 coexpression	2/299	0.18778142671234255	0.5503916518470008	0	0	2594573182808470	4339362977770470	KCNG4;OPHN1
PTK7 human kinase ARCHS4 coexpression	2/299	0.18778142671234255	0.5503916518470008	0	0	2594573182808470	4339362977770470	IRS1;FBN1
RYK human kinase ARCHS4 coexpression	2/299	0.18778142671234255	0.5503916518470008	0	0	2594573182808470	4339362977770470	IRS1;FBN1
TRIO human kinase ARCHS4 coexpression	2/299	0.18778142671234255	0.5503916518470008	0	0	2594573182808470	4339362977770470	IRS1;FBN1
TTBK2 human kinase ARCHS4 coexpression	2/299	0.18778142671234255	0.5503916518470008	0	0	2594573182808470	4339362977770470	HECW1;BSN
CDKL5 human kinase ARCHS4 coexpression	2/299	0.18778142671234255	0.5503916518470008	0	0	2594573182808470	4339362977770470	OPHN1;HECW1
PKDCC human kinase ARCHS4 coexpression	2/299	0.18778142671234255	0.5503916518470008	0	0	2594573182808470	4339362977770470	OBSCN;IRS1
DYRK1B human kinase ARCHS4 coexpression	2/299	0.18778142671234255	0.5503916518470008	0	0	2594573182808470	4339362977770470	OBSCN;AKAP1
PLK2 human kinase ARCHS4 coexpression	2/299	0.18778142671234255	0.5503916518470008	0	0	2594573182808470	4339362977770470	IRS1;FBN1
HIPK3 human kinase ARCHS4 coexpression	2/299	0.18778142671234255	0.5503916518470008	0	0	2594573182808470	4339362977770470	OBSCN;ARMC3
STKLD1 human kinase ARCHS4 coexpression	2/299	0.18778142671234255	0.5503916518470008	0	0	2594573182808470	4339362977770470	KCNG4;HECW1
MOK human kinase ARCHS4 coexpression	2/299	0.18778142671234255	0.5503916518470008	0	0	2594573182808470	4339362977770470	OPHN1;ARMC3
NEK5 human kinase ARCHS4 coexpression	2/299	0.18778142671234255	0.5503916518470008	0	0	2594573182808470	4339362977770470	KCNG4;OPHN1
WNK2 human kinase ARCHS4 coexpression	2/299	0.18778142671234255	0.5503916518470008	0	0	2594573182808470	4339362977770470	OBSCN;BSN
WNK4 human kinase ARCHS4 coexpression	2/299	0.18778142671234255	0.5503916518470008	0	0	2594573182808470	4339362977770470	KCNG4;OPHN1
ALPK2 human kinase ARCHS4 coexpression	2/299	0.18778142671234255	0.5503916518470008	0	0	2594573182808470	4339362977770470	OBSCN;FBN1
MAP3K13 human kinase ARCHS4 coexpression	2/299	0.18778142671234255	0.5503916518470008	0	0	2594573182808470	4339362977770470	KCNG4;OPHN1
STK25 human kinase ARCHS4 coexpression	1/299	0.5503916518470008	0.5503916518470008	0	0	1.268e+16	0.7571574772209602	OBSCN
CDC42BPB human kinase ARCHS4 coexpression	1/299	0.5503916518470008	0.5503916518470008	0	0	1.268e+16	0.7571574772209602	IRS1
CIT human kinase ARCHS4 coexpression	1/299	0.5503916518470008	0.5503916518470008	0	0	1.268e+16	0.7571574772209602	BSN
DMPK human kinase ARCHS4 coexpression	1/299	0.5503916518470008	0.5503916518470008	0	0	1.268e+16	0.7571574772209602	OBSCN
STK4 human kinase ARCHS4 coexpression	1/299	0.5503916518470008	0.5503916518470008	0	0	1.268e+16	0.7571574772209602	ITK
GRK1 human kinase ARCHS4 coexpression	1/299	0.5503916518470008	0.5503916518470008	0	0	1.268e+16	0.7571574772209602	OPHN1
TNIK human kinase ARCHS4 coexpression	1/299	0.5503916518470008	0.5503916518470008	0	0	1.268e+16	0.7571574772209602	BSN
ACVR1 human kinase ARCHS4 coexpression	1/299	0.5503916518470008	0.5503916518470008	0	0	1.268e+16	0.7571574772209602	FBN1
MAST1 human kinase ARCHS4 coexpression	1/299	0.5503916518470008	0.5503916518470008	0	0	1.268e+16	0.7571574772209602	BSN
MAST4 human kinase ARCHS4 coexpression	1/299	0.5503916518470008	0.5503916518470008	0	0	1.268e+16	0.7571574772209602	KCNG4
ANKK1 human kinase ARCHS4 coexpression	1/299	0.5503916518470008	0.5503916518470008	0	0	1.268e+16	0.7571574772209602	ARMC3
BMPR1B human kinase ARCHS4 coexpression	1/299	0.5503916518470008	0.5503916518470008	0	0	1.268e+16	0.7571574772209602	KCNG4
BMPR2 human kinase ARCHS4 coexpression	1/299	0.5503916518470008	0.5503916518470008	0	0	1.268e+16	0.7571574772209602	BSN
PRKACB human kinase ARCHS4 coexpression	1/299	0.5503916518470008	0.5503916518470008	0	0	1.268e+16	0.7571574772209602	BSN
PRKCA human kinase ARCHS4 coexpression	1/299	0.5503916518470008	0.5503916518470008	0	0	1.268e+16	0.7571574772209602	BSN
PRKCB human kinase ARCHS4 coexpression	1/299	0.5503916518470008	0.5503916518470008	0	0	1.268e+16	0.7571574772209602	BSN
IRAK4 human kinase ARCHS4 coexpression	1/299	0.5503916518470008	0.5503916518470008	0	0	1.268e+16	0.7571574772209602	ITK
PRKCE human kinase ARCHS4 coexpression	1/299	0.5503916518470008	0.5503916518470008	0	0	1.268e+16	0.7571574772209602	BSN
PRKCG human kinase ARCHS4 coexpression	1/299	0.5503916518470008	0.5503916518470008	0	0	1.268e+16	0.7571574772209602	BSN
PRKCZ human kinase ARCHS4 coexpression	1/299	0.5503916518470008	0.5503916518470008	0	0	1.268e+16	0.7571574772209602	BSN
PRKG1 human kinase ARCHS4 coexpression	1/299	0.5503916518470008	0.5503916518470008	0	0	1.268e+16	0.7571574772209602	OBSCN
PRKX human kinase ARCHS4 coexpression	1/299	0.5503916518470008	0.5503916518470008	0	0	1.268e+16	0.7571574772209602	ITK
PRKY human kinase ARCHS4 coexpression	1/299	0.5503916518470008	0.5503916518470008	0	0	1.268e+16	0.7571574772209602	ITK
TESK1 human kinase ARCHS4 coexpression	1/299	0.5503916518470008	0.5503916518470008	0	0	1.268e+16	0.7571574772209602	AKAP1
RPS6KA2 human kinase ARCHS4 coexpression	1/299	0.5503916518470008	0.5503916518470008	0	0	1.268e+16	0.7571574772209602	FBN1
TGFBR2 human kinase ARCHS4 coexpression	1/299	0.5503916518470008	0.5503916518470008	0	0	1.268e+16	0.7571574772209602	FBN1
TNNI3K human kinase ARCHS4 coexpression	1/299	0.5503916518470008	0.5503916518470008	0	0	1.268e+16	0.7571574772209602	OBSCN
AATK human kinase ARCHS4 coexpression	1/299	0.5503916518470008	0.5503916518470008	0	0	1.268e+16	0.7571574772209602	BSN
RPS6KA6 human kinase ARCHS4 coexpression	1/299	0.5503916518470008	0.5503916518470008	0	0	1.268e+16	0.7571574772209602	MSX1
ABL1 human kinase ARCHS4 coexpression	1/299	0.5503916518470008	0.5503916518470008	0	0	1.268e+16	0.7571574772209602	FBN1
RPS6KB1 human kinase ARCHS4 coexpression	1/299	0.5503916518470008	0.5503916518470008	0	0	1.268e+16	0.7571574772209602	IRS1
ABL2 human kinase ARCHS4 coexpression	1/299	0.5503916518470008	0.5503916518470008	0	0	1.268e+16	0.7571574772209602	FBN1
STK38 human kinase ARCHS4 coexpression	1/299	0.5503916518470008	0.5503916518470008	0	0	1.268e+16	0.7571574772209602	ITK
BRSK1 human kinase ARCHS4 coexpression	1/299	0.5503916518470008	0.5503916518470008	0	0	1.268e+16	0.7571574772209602	BSN
BRSK2 human kinase ARCHS4 coexpression	1/299	0.5503916518470008	0.5503916518470008	0	0	1.268e+16	0.7571574772209602	BSN
DDR2 human kinase ARCHS4 coexpression	1/299	0.5503916518470008	0.5503916518470008	0	0	1.268e+16	0.7571574772209602	IRS1
CAMK1D human kinase ARCHS4 coexpression	1/299	0.5503916518470008	0.5503916518470008	0	0	1.268e+16	0.7571574772209602	BSN
CAMK1G human kinase ARCHS4 coexpression	1/299	0.5503916518470008	0.5503916518470008	0	0	1.268e+16	0.7571574772209602	BSN
CAMK2A human kinase ARCHS4 coexpression	1/299	0.5503916518470008	0.5503916518470008	0	0	1.268e+16	0.7571574772209602	BSN
CAMK2B human kinase ARCHS4 coexpression	1/299	0.5503916518470008	0.5503916518470008	0	0	1.268e+16	0.7571574772209602	BSN
EPHA2 human kinase ARCHS4 coexpression	1/299	0.5503916518470008	0.5503916518470008	0	0	1.268e+16	0.7571574772209602	IRS1
CAMK2G human kinase ARCHS4 coexpression	1/299	0.5503916518470008	0.5503916518470008	0	0	1.268e+16	0.7571574772209602	BSN
CAMKV human kinase ARCHS4 coexpression	1/299	0.5503916518470008	0.5503916518470008	0	0	1.268e+16	0.7571574772209602	BSN
EPHA7 human kinase ARCHS4 coexpression	1/299	0.5503916518470008	0.5503916518470008	0	0	1.268e+16	0.7571574772209602	HECW1
EPHB4 human kinase ARCHS4 coexpression	1/299	0.5503916518470008	0.5503916518470008	0	0	1.268e+16	0.7571574772209602	IRS1
DCLK1 human kinase ARCHS4 coexpression	1/299	0.5503916518470008	0.5503916518470008	0	0	1.268e+16	0.7571574772209602	BSN
EPHB6 human kinase ARCHS4 coexpression	1/299	0.5503916518470008	0.5503916518470008	0	0	1.268e+16	0.7571574772209602	BSN
FGFR2 human kinase ARCHS4 coexpression	1/299	0.5503916518470008	0.5503916518470008	0	0	1.268e+16	0.7571574772209602	MSX1
FYN human kinase ARCHS4 coexpression	1/299	0.5503916518470008	0.5503916518470008	0	0	1.268e+16	0.7571574772209602	ITK
MYLK2 human kinase ARCHS4 coexpression	1/299	0.5503916518470008	0.5503916518470008	0	0	1.268e+16	0.7571574772209602	OBSCN
MYLK3 human kinase ARCHS4 coexpression	1/299	0.5503916518470008	0.5503916518470008	0	0	1.268e+16	0.7571574772209602	OPHN1
IGF1R human kinase ARCHS4 coexpression	1/299	0.5503916518470008	0.5503916518470008	0	0	1.268e+16	0.7571574772209602	IRS1
MYLK4 human kinase ARCHS4 coexpression	1/299	0.5503916518470008	0.5503916518470008	0	0	1.268e+16	0.7571574772209602	OBSCN
JAK1 human kinase ARCHS4 coexpression	1/299	0.5503916518470008	0.5503916518470008	0	0	1.268e+16	0.7571574772209602	ITK
PASK human kinase ARCHS4 coexpression	1/299	0.5503916518470008	0.5503916518470008	0	0	1.268e+16	0.7571574772209602	ITK
JAK3 human kinase ARCHS4 coexpression	1/299	0.5503916518470008	0.5503916518470008	0	0	1.268e+16	0.7571574772209602	ITK
PHKG1 human kinase ARCHS4 coexpression	1/299	0.5503916518470008	0.5503916518470008	0	0	1.268e+16	0.7571574772209602	OBSCN
LCK human kinase ARCHS4 coexpression	1/299	0.5503916518470008	0.5503916518470008	0	0	1.268e+16	0.7571574772209602	ITK
PIM2 human kinase ARCHS4 coexpression	1/299	0.5503916518470008	0.5503916518470008	0	0	1.268e+16	0.7571574772209602	ITK
LMTK2 human kinase ARCHS4 coexpression	1/299	0.5503916518470008	0.5503916518470008	0	0	1.268e+16	0.7571574772209602	BSN
LMTK3 human kinase ARCHS4 coexpression	1/299	0.5503916518470008	0.5503916518470008	0	0	1.268e+16	0.7571574772209602	BSN
PNCK human kinase ARCHS4 coexpression	1/299	0.5503916518470008	0.5503916518470008	0	0	1.268e+16	0.7571574772209602	BSN
PRKAA2 human kinase ARCHS4 coexpression	1/299	0.5503916518470008	0.5503916518470008	0	0	1.268e+16	0.7571574772209602	OBSCN
MET human kinase ARCHS4 coexpression	1/299	0.5503916518470008	0.5503916518470008	0	0	1.268e+16	0.7571574772209602	IRS1
NTRK2 human kinase ARCHS4 coexpression	1/299	0.5503916518470008	0.5503916518470008	0	0	1.268e+16	0.7571574772209602	BSN
SIK3 human kinase ARCHS4 coexpression	1/299	0.5503916518470008	0.5503916518470008	0	0	1.268e+16	0.7571574772209602	BSN
SNRK human kinase ARCHS4 coexpression	1/299	0.5503916518470008	0.5503916518470008	0	0	1.268e+16	0.7571574772209602	ITK
PDGFRB human kinase ARCHS4 coexpression	1/299	0.5503916518470008	0.5503916518470008	0	0	1.268e+16	0.7571574772209602	FBN1
SPEG human kinase ARCHS4 coexpression	1/299	0.5503916518470008	0.5503916518470008	0	0	1.268e+16	0.7571574772209602	OBSCN
STK17A human kinase ARCHS4 coexpression	1/299	0.5503916518470008	0.5503916518470008	0	0	1.268e+16	0.7571574772209602	ITK
STK17B human kinase ARCHS4 coexpression	1/299	0.5503916518470008	0.5503916518470008	0	0	1.268e+16	0.7571574772209602	ITK
STK33 human kinase ARCHS4 coexpression	1/299	0.5503916518470008	0.5503916518470008	0	0	1.268e+16	0.7571574772209602	OPHN1
RET human kinase ARCHS4 coexpression	1/299	0.5503916518470008	0.5503916518470008	0	0	1.268e+16	0.7571574772209602	IRS1
TRIB1 human kinase ARCHS4 coexpression	1/299	0.5503916518470008	0.5503916518470008	0	0	1.268e+16	0.7571574772209602	IRS1
TSSK1B human kinase ARCHS4 coexpression	1/299	0.5503916518470008	0.5503916518470008	0	0	1.268e+16	0.7571574772209602	AKAP1
TSSK2 human kinase ARCHS4 coexpression	1/299	0.5503916518470008	0.5503916518470008	0	0	1.268e+16	0.7571574772209602	AKAP1
TSSK3 human kinase ARCHS4 coexpression	1/299	0.5503916518470008	0.5503916518470008	0	0	1.268e+16	0.7571574772209602	AKAP1
TSSK6 human kinase ARCHS4 coexpression	1/299	0.5503916518470008	0.5503916518470008	0	0	1.268e+16	0.7571574772209602	AKAP1
TEK human kinase ARCHS4 coexpression	1/299	0.5503916518470008	0.5503916518470008	0	0	1.268e+16	0.7571574772209602	FBN1
TTN human kinase ARCHS4 coexpression	1/299	0.5503916518470008	0.5503916518470008	0	0	1.268e+16	0.7571574772209602	OBSCN
TXK human kinase ARCHS4 coexpression	1/299	0.5503916518470008	0.5503916518470008	0	0	1.268e+16	0.7571574772209602	ITK
TYRO3 human kinase ARCHS4 coexpression	1/299	0.5503916518470008	0.5503916518470008	0	0	1.268e+16	0.7571574772209602	BSN
ZAP70 human kinase ARCHS4 coexpression	1/299	0.5503916518470008	0.5503916518470008	0	0	1.268e+16	0.7571574772209602	ITK
TTBK1 human kinase ARCHS4 coexpression	1/299	0.5503916518470008	0.5503916518470008	0	0	1.268e+16	0.7571574772209602	BSN
CDK11A human kinase ARCHS4 coexpression	1/299	0.5503916518470008	0.5503916518470008	0	0	1.268e+16	0.7571574772209602	AKAP1
CAMKK1 human kinase ARCHS4 coexpression	1/299	0.5503916518470008	0.5503916518470008	0	0	1.268e+16	0.7571574772209602	BSN
CAMKK2 human kinase ARCHS4 coexpression	1/299	0.5503916518470008	0.5503916518470008	0	0	1.268e+16	0.7571574772209602	BSN
CDK14 human kinase ARCHS4 coexpression	1/299	0.5503916518470008	0.5503916518470008	0	0	1.268e+16	0.7571574772209602	BSN
CDK15 human kinase ARCHS4 coexpression	1/299	0.5503916518470008	0.5503916518470008	0	0	1.268e+16	0.7571574772209602	FBN1
DSTYK human kinase ARCHS4 coexpression	1/299	0.5503916518470008	0.5503916518470008	0	0	1.268e+16	0.7571574772209602	KCNG4
CDK18 human kinase ARCHS4 coexpression	1/299	0.5503916518470008	0.5503916518470008	0	0	1.268e+16	0.7571574772209602	BSN
ERN1 human kinase ARCHS4 coexpression	1/299	0.5503916518470008	0.5503916518470008	0	0	1.268e+16	0.7571574772209602	ITK
CDKL1 human kinase ARCHS4 coexpression	1/299	0.5503916518470008	0.5503916518470008	0	0	1.268e+16	0.7571574772209602	KCNG4
NRBP1 human kinase ARCHS4 coexpression	1/299	0.5503916518470008	0.5503916518470008	0	0	1.268e+16	0.7571574772209602	AKAP1
NRBP2 human kinase ARCHS4 coexpression	1/299	0.5503916518470008	0.5503916518470008	0	0	1.268e+16	0.7571574772209602	BSN
CDKL4 human kinase ARCHS4 coexpression	1/299	0.5503916518470008	0.5503916518470008	0	0	1.268e+16	0.7571574772209602	ARMC3
CLK1 human kinase ARCHS4 coexpression	1/299	0.5503916518470008	0.5503916518470008	0	0	1.268e+16	0.7571574772209602	ITK
PINK1 human kinase ARCHS4 coexpression	1/299	0.5503916518470008	0.5503916518470008	0	0	1.268e+16	0.7571574772209602	OBSCN
CLK4 human kinase ARCHS4 coexpression	1/299	0.5503916518470008	0.5503916518470008	0	0	1.268e+16	0.7571574772209602	KCNG4
DYRK2 human kinase ARCHS4 coexpression	1/299	0.5503916518470008	0.5503916518470008	0	0	1.268e+16	0.7571574772209602	ITK
PLK5 human kinase ARCHS4 coexpression	1/299	0.5503916518470008	0.5503916518470008	0	0	1.268e+16	0.7571574772209602	BSN
POMK human kinase ARCHS4 coexpression	1/299	0.5503916518470008	0.5503916518470008	0	0	1.268e+16	0.7571574772209602	OPHN1
HIPK2 human kinase ARCHS4 coexpression	1/299	0.5503916518470008	0.5503916518470008	0	0	1.268e+16	0.7571574772209602	BSN
RNASEL human kinase ARCHS4 coexpression	1/299	0.5503916518470008	0.5503916518470008	0	0	1.268e+16	0.7571574772209602	FBN1
HIPK4 human kinase ARCHS4 coexpression	1/299	0.5503916518470008	0.5503916518470008	0	0	1.268e+16	0.7571574772209602	BSN
RPS6KL1 human kinase ARCHS4 coexpression	1/299	0.5503916518470008	0.5503916518470008	0	0	1.268e+16	0.7571574772209602	HECW1
MAK human kinase ARCHS4 coexpression	1/299	0.5503916518470008	0.5503916518470008	0	0	1.268e+16	0.7571574772209602	ARMC3
SBK2 human kinase ARCHS4 coexpression	1/299	0.5503916518470008	0.5503916518470008	0	0	1.268e+16	0.7571574772209602	AKAP1
SBK3 human kinase ARCHS4 coexpression	1/299	0.5503916518470008	0.5503916518470008	0	0	1.268e+16	0.7571574772209602	AKAP1
MAPK10 human kinase ARCHS4 coexpression	1/299	0.5503916518470008	0.5503916518470008	0	0	1.268e+16	0.7571574772209602	BSN
MAPK11 human kinase ARCHS4 coexpression	1/299	0.5503916518470008	0.5503916518470008	0	0	1.268e+16	0.7571574772209602	BSN
MAPK12 human kinase ARCHS4 coexpression	1/299	0.5503916518470008	0.5503916518470008	0	0	1.268e+16	0.7571574772209602	OBSCN
SGK494 human kinase ARCHS4 coexpression	1/299	0.5503916518470008	0.5503916518470008	0	0	1.268e+16	0.7571574772209602	KCNG4
MAPK15 human kinase ARCHS4 coexpression	1/299	0.5503916518470008	0.5503916518470008	0	0	1.268e+16	0.7571574772209602	ARMC3
MAPK4 human kinase ARCHS4 coexpression	1/299	0.5503916518470008	0.5503916518470008	0	0	1.268e+16	0.7571574772209602	BSN
MAPK8 human kinase ARCHS4 coexpression	1/299	0.5503916518470008	0.5503916518470008	0	0	1.268e+16	0.7571574772209602	HECW1
STK36 human kinase ARCHS4 coexpression	1/299	0.5503916518470008	0.5503916518470008	0	0	1.268e+16	0.7571574772209602	BSN
NLK human kinase ARCHS4 coexpression	1/299	0.5503916518470008	0.5503916518470008	0	0	1.268e+16	0.7571574772209602	BSN
SRPK2 human kinase ARCHS4 coexpression	1/299	0.5503916518470008	0.5503916518470008	0	0	1.268e+16	0.7571574772209602	BSN
SRPK3 human kinase ARCHS4 coexpression	1/299	0.5503916518470008	0.5503916518470008	0	0	1.268e+16	0.7571574772209602	OBSCN
NEK10 human kinase ARCHS4 coexpression	1/299	0.5503916518470008	0.5503916518470008	0	0	1.268e+16	0.7571574772209602	ARMC3
NEK11 human kinase ARCHS4 coexpression	1/299	0.5503916518470008	0.5503916518470008	0	0	1.268e+16	0.7571574772209602	ARMC3
ULK2 human kinase ARCHS4 coexpression	1/299	0.5503916518470008	0.5503916518470008	0	0	1.268e+16	0.7571574772209602	BSN
NEK7 human kinase ARCHS4 coexpression	1/299	0.5503916518470008	0.5503916518470008	0	0	1.268e+16	0.7571574772209602	FBN1
NEK8 human kinase ARCHS4 coexpression	1/299	0.5503916518470008	0.5503916518470008	0	0	1.268e+16	0.7571574772209602	KCNG4
NEK9 human kinase ARCHS4 coexpression	1/299	0.5503916518470008	0.5503916518470008	0	0	1.268e+16	0.7571574772209602	OBSCN
ADCK1 human kinase ARCHS4 coexpression	1/299	0.5503916518470008	0.5503916518470008	0	0	1.268e+16	0.7571574772209602	KCNG4
MAP2K4 human kinase ARCHS4 coexpression	1/299	0.5503916518470008	0.5503916518470008	0	0	1.268e+16	0.7571574772209602	BSN
ALPK3 human kinase ARCHS4 coexpression	1/299	0.5503916518470008	0.5503916518470008	0	0	1.268e+16	0.7571574772209602	OBSCN
MAP3K1 human kinase ARCHS4 coexpression	1/299	0.5503916518470008	0.5503916518470008	0	0	1.268e+16	0.7571574772209602	ITK
MAP3K10 human kinase ARCHS4 coexpression	1/299	0.5503916518470008	0.5503916518470008	0	0	1.268e+16	0.7571574772209602	BSN
MAP3K12 human kinase ARCHS4 coexpression	1/299	0.5503916518470008	0.5503916518470008	0	0	1.268e+16	0.7571574772209602	BSN
MAP3K15 human kinase ARCHS4 coexpression	1/299	0.5503916518470008	0.5503916518470008	0	0	1.268e+16	0.7571574772209602	KCNG4
PDK2 human kinase ARCHS4 coexpression	1/299	0.5503916518470008	0.5503916518470008	0	0	1.268e+16	0.7571574772209602	OBSCN
MAP3K19 human kinase ARCHS4 coexpression	1/299	0.5503916518470008	0.5503916518470008	0	0	1.268e+16	0.7571574772209602	ARMC3
PDK4 human kinase ARCHS4 coexpression	1/299	0.5503916518470008	0.5503916518470008	0	0	1.268e+16	0.7571574772209602	OBSCN
ATM human kinase ARCHS4 coexpression	1/299	0.5503916518470008	0.5503916518470008	0	0	1.268e+16	0.7571574772209602	ITK
MAP3K9 human kinase ARCHS4 coexpression	1/299	0.5503916518470008	0.5503916518470008	0	0	1.268e+16	0.7571574772209602	BSN
SMG1 human kinase ARCHS4 coexpression	1/299	0.5503916518470008	0.5503916518470008	0	0	1.268e+16	0.7571574772209602	ITK
MAP4K1 human kinase ARCHS4 coexpression	1/299	0.5503916518470008	0.5503916518470008	0	0	1.268e+16	0.7571574772209602	ITK
MAP4K3 human kinase ARCHS4 coexpression	1/299	0.5503916518470008	0.5503916518470008	0	0	1.268e+16	0.7571574772209602	IRS1
MAP4K5 human kinase ARCHS4 coexpression	1/299	0.5503916518470008	0.5503916518470008	0	0	1.268e+16	0.7571574772209602	FBN1
MYO3B human kinase ARCHS4 coexpression	1/299	0.5503916518470008	0.5503916518470008	0	0	1.268e+16	0.7571574772209602	KCNG4
NRK human kinase ARCHS4 coexpression	1/299	0.5503916518470008	0.5503916518470008	0	0	1.268e+16	0.7571574772209602	FBN1
PAK1 human kinase ARCHS4 coexpression	1/299	0.5503916518470008	0.5503916518470008	0	0	1.268e+16	0.7571574772209602	BSN
PAK3 human kinase ARCHS4 coexpression	1/299	0.5503916518470008	0.5503916518470008	0	0	1.268e+16	0.7571574772209602	HECW1
PAK5 human kinase ARCHS4 coexpression	1/299	0.5503916518470008	0.5503916518470008	0	0	1.268e+16	0.7571574772209602	HECW1
PAK6 human kinase ARCHS4 coexpression	1/299	0.5503916518470008	0.5503916518470008	0	0	1.268e+16	0.7571574772209602	BSN

## Sheet: Elsevier 
Term	Overlap	P-value	Adjusted P-value	Old P-value	Old Adjusted P-value	Odds Ratio	Combined Score	Genes
IGF1R -> CEBPA/FOXO1A Signaling	2024-09-01	0.023603252767760232	0.20884664424064395	0	0	4793028846153840	1.79565e+16	IRS1
Ritonavir Induced Diabetes	2024-09-01	0.023603252767760232	0.20884664424064395	0	0	4793028846153840	1.79565e+16	IRS1
SHBG and IGFBP1 Synthesis Decline in Polycystic Ovary Syndrome	2024-10-01	0.026191859470542787	0.20884664424064395	0	0	426025641025641	1.55172e+16	IRS1
CD2 -> NFATC1 Signaling	2024-11-01	0.02877373299362358	0.20884664424064395	0	0	3.83404e+16	1360428936891650	ITK
PASK Senses and Regulates Glucose Homeostasis	2024-11-01	0.02877373299362358	0.20884664424064395	0	0	3.83404e+16	1360428936891650	IRS1
T-Cell Acute Lymphoblastic Leukemia	2/103	0.030526310040346012	0.20884664424064395	0	0	7705688215880410	2.68864e+16	ITK;IRS1
InsulinR -> CTNNB/FOXA/FOXO Signaling	2024-12-01	0.031348890445829294	0.20884664424064395	0	0	3485314685314680	1.20682e+16	IRS1
EPHB -> NMDA Receptor Activation	2024-12-01	0.031348890445829294	0.20884664424064395	0	0	3485314685314680	1.20682e+16	IRS1
FOXO3 and PTEN Inactivation in Premature Ovarian Failure (Mouse Model)	2024-12-01	0.031348890445829294	0.20884664424064395	0	0	3485314685314680	1.20682e+16	IRS1
Insulin Influence on Lipogenesis	2016-01-01	0.04158270052170735	0.20884664424064395	0	0	2.55538e+16	8126304639681270	IRS1
Fatty Acids in Hypertension and Atherosclerosis Development	2016-01-01	0.04158270052170735	0.20884664424064395	0	0	2.55538e+16	8126304639681270	IRS1
Androgen Induced Sebocyte Hyperfunction	2016-01-01	0.04158270052170735	0.20884664424064395	0	0	2.55538e+16	8126304639681270	IRS1
NTRK -> FOXO/MYCN Signaling	2017-01-01	0.04412453306089756	0.20884664424064395	0	0	2.39555e+16	7475896142380640	IRS1
PTPRC -> BCL6 Signaling	2017-01-01	0.04412453306089756	0.20884664424064395	0	0	2.39555e+16	7475896142380640	ITK
SOCS3 and PTPN1 in Hypothalamic Neuron Insensitivity to Insulin and Leptin	2017-01-01	0.04412453306089756	0.20884664424064395	0	0	2.39555e+16	7475896142380640	IRS1
Genes with Mutations Associated with Systemic Scleroderma	2017-01-01	0.04412453306089756	0.20884664424064395	0	0	2.39555e+16	7475896142380640	FBN1
NTRK1/2/3 -> Acetylcholine Production	2017-01-01	0.04412453306089756	0.20884664424064395	0	0	2.39555e+16	7475896142380640	IRS1
Neuroblastoma	2/131	0.04722700382563352	0.20884664424064395	0	0	6024623803009570	1.83919e+16	IRS1;MSX1
FBLN5 Potentiates Migration and Proliferation of Endothelial Cells in Cancer	2019-01-01	0.04918837257235504	0.20884664424064395	0	0	2.12917e+16	6413258686532760	FBN1
IGF1R -> ELK/SRF/HIF1A/MYC/SREBF Signaling	2021-01-01	0.05422589020123468	0.20884664424064395	0	0	1.91606e+16	5584535629343880	IRS1
InsulinR -> ELK/SRF/SREBF Signaling	2021-01-01	0.05422589020123468	0.20884664424064395	0	0	1.91606e+16	5584535629343880	IRS1
Dexamethasone Induced Diabetes	2021-01-01	0.05422589020123468	0.20884664424064395	0	0	1.91606e+16	5584535629343880	IRS1
Nuclear Envelope in Cell Division	2021-01-01	0.05422589020123468	0.20884664424064395	0	0	1.91606e+16	5584535629343880	AKAP1
MTHFR Activity Regulation	2021-01-01	0.05422589020123468	0.20884664424064395	0	0	1.91606e+16	5584535629343880	IRS1
IL4R -> ELK/SRF/HMGY Signaling	2022-01-01	0.05673482023315897	0.20884664424064395	0	0	1.82473e+16	5.23581e+16	IRS1
EGFR -> SMAD1 Signaling	2023-01-01	0.05923722002281265	0.20884664424064395	0	0	1.7417e+16	4.92239e+16	ITK
BDNF Upregulation Triggered by Seizures	2023-01-01	0.05923722002281265	0.20884664424064395	0	0	1.7417e+16	4.92239e+16	IRS1
Hypoxia-Induced Cell Death Evasion in Cancer	2023-01-01	0.05923722002281265	0.20884664424064395	0	0	1.7417e+16	4.92239e+16	IRS1
High Level of Homocystine Effects (Methylation Cycle)	2023-01-01	0.05923722002281265	0.20884664424064395	0	0	1.7417e+16	4.92239e+16	FBN1
IL6 and Insulin Resistance in Muscular Dystrophies	2024-01-01	0.061733106226820024	0.20884664424064395	0	0	1665886287625410	463938490228076	IRS1
Insulin Influence on Glycogenesis	2024-01-01	0.061733106226820024	0.20884664424064395	0	0	1665886287625410	463938490228076	IRS1
Lipogenesis Regulation in Adipocyte	2025-01-01	0.0642224954747202	0.20884664424064395	0	0	1.59639e+16	4.38274e+16	IRS1
Ketogenic Diet Mechanism (Hypothesis)	2027-01-01	0.06918184933137322	0.20884664424064395	0	0	1.47345e+16	3935600928291530	IRS1
PHOX2B Effects in Neuroblastoma	2028-01-01	0.07165184698641218	0.20884664424064395	0	0	1.4188e+16	3739875501073140	MSX1
Hyperseborrhea in Acne Vulgaris	2029-01-01	0.07411541375319	0.20884664424064395	0	0	1.36806e+16	3.55988e+16	IRS1
Adipocyte Hypertrophy and Hyperplasia	2029-01-01	0.07411541375319	0.20884664424064395	0	0	1.36806e+16	3.55988e+16	IRS1
Thyroid Hormones in Adipose Tissue Metabolism	1930-01-01	0.07657256603469816	0.20884664424064395	0	0	1.32082e+16	3.39387e+16	IRS1
Macrophage M2-Related Phagocytosis	1931-01-01	0.07902332022213049	0.20884664424064395	0	0	1.27673e+16	3240358367230170	ITK
Osteoblast Function Decline in Osteoporosis	1931-01-01	0.07902332022213049	0.20884664424064395	0	0	1.27673e+16	3240358367230170	IRS1
EGFR/ERBB2 -> HIF1A Signaling	1932-01-01	0.08146769264082336	0.20884664424064395	0	0	1235483870967740	3.09804e+16	ITK
Estrogens/ESR1 non-Genomic Signaling	1932-01-01	0.08146769264082336	0.20884664424064395	0	0	1235483870967740	3.09804e+16	IRS1
IGF1R -> MEF/MYOD/MYOG Signaling	1932-01-01	0.08146769264082336	0.20884664424064395	0	0	1235483870967740	3.09804e+16	IRS1
Insulin Influence on Protein Synthesis	1932-01-01	0.08146769264082336	0.20884664424064395	0	0	1235483870967740	3.09804e+16	IRS1
Myostatin-IGF1 Crosstalk in Skeletal Muscles in Muscular Dystrophies	1932-01-01	0.08146769264082336	0.20884664424064395	0	0	1235483870967740	3.09804e+16	IRS1
Ovulation Block	1932-01-01	0.08146769264082336	0.20884664424064395	0	0	1235483870967740	3.09804e+16	IRS1
IGF1 Role in Muscle Hypertrophy	1933-01-01	0.08390569957761398	0.20884664424064395	0	0	1.19681e+16	2965781216894510	IRS1
Dentin Formation Disruption	1933-01-01	0.08390569957761398	0.20884664424064395	0	0	1.19681e+16	2965781216894510	MSX1
GFs/TNF -> Ion Channels	1935-01-01	0.08876268201595139	0.20884664424064395	0	0	1.1263e+16	2.72766e+16	IRS1
Neurotrophic Factor Deprivation in Retinal Ganglion Cell Death	1935-01-01	0.08876268201595139	0.20884664424064395	0	0	1.1263e+16	2.72766e+16	IRS1
Glucocorticoids in Insulin Resistance in Skeletal Muscles	1935-01-01	0.08876268201595139	0.20884664424064395	0	0	1.1263e+16	2.72766e+16	IRS1
Donohue Syndrome Progression (Hypothesis)	1936-01-01	0.09118168990618711	0.20884664424064395	0	0	1094065934065930	2.62018e+16	IRS1
Lipolysis Regulation in Adipocyte	1937-01-01	0.09359439709359604	0.20884664424064395	0	0	1.06362e+16	2.51949e+16	IRS1
Cell Cycle Dysregulation in Melanoma	1939-01-01	0.09840097371317154	0.20884664424064395	0	0	1.00754e+16	2.33619e+16	IRS1
EGFR/ERBB2 -> TP53 Signaling	1941-01-01	0.10318254012687832	0.20884664424064395	0	0	9570673076923070	2173744506162070	ITK
DNA Persistent Repair Inhibits mTOR Signaling	1941-01-01	0.10318254012687832	0.20884664424064395	0	0	9570673076923070	2173744506162070	IRS1
T-Cell Receptor -> NF-kB Signaling	1941-01-01	0.10318254012687832	0.20884664424064395	0	0	9570673076923070	2173744506162070	ITK
Steroidogenesis Impairement in Polycystic Ovary Syndrome	1941-01-01	0.10318254012687832	0.20884664424064395	0	0	9570673076923070	2173744506162070	IRS1
EGFR -> AP-1/ATF2 Signaling	1942-01-01	0.10556398441269689	0.20884664424064395	0	0	9336772983114440	2.09932e+16	ITK
Skeletal Muscle Wasting in Cancer Cachexia	1942-01-01	0.10556398441269689	0.20884664424064395	0	0	9336772983114440	2.09932e+16	IRS1
Sebocyte Proliferation in Acne Vulgaris	1942-01-01	0.10556398441269689	0.20884664424064395	0	0	9336772983114440	2.09932e+16	IRS1
Graves Ophthalmopathy	1943-01-01	0.10793922397015307	0.20884664424064395	0	0	9114010989010980	2.02895e+16	IRS1
IGF1R/AKT Signaling in Breast Cancer	1943-01-01	0.10793922397015307	0.20884664424064395	0	0	9114010989010980	2.02895e+16	IRS1
FOXO1 Signaling	1944-01-01	0.11030827463950899	0.20884664424064395	0	0	8901610017889080	1962338863797710	IRS1
Adipokines Production by Adipocyte Impaired in Obesity	1944-01-01	0.11030827463950899	0.20884664424064395	0	0	8901610017889080	1962338863797710	IRS1
Adiponectin Synthesis Declines in Insulin Resistance	1944-01-01	0.11030827463950899	0.20884664424064395	0	0	8901610017889080	1962338863797710	IRS1
Adipokines Production by Adipocyte	1946-01-01	0.11502787253673812	0.20884664424064395	0	0	8505128205128200	1.8393e+16	IRS1
Growth Factor Signaling in Neuroblastoma	1947-01-01	0.11737845127517897	0.20884664424064395	0	0	8319816053511700	1782397404646530	IRS1
IL6/IGF1/VEGFA Signaling in Multiple Myeloma	1947-01-01	0.11737845127517897	0.20884664424064395	0	0	8319816053511700	1782397404646530	IRS1
Vascular Smooth Muscle Cell/Pericyte Migration and Proliferation	1948-01-01	0.11972290415463233	0.20884664424064395	0	0	8142389525368240	1728283520220540	IRS1
mTOR Signaling Activation by Amino Acids	1948-01-01	0.11972290415463233	0.20884664424064395	0	0	8142389525368240	1728283520220540	IRS1
mTOR Signaling Hyperfunction	1948-01-01	0.11972290415463233	0.20884664424064395	0	0	8142389525368240	1728283520220540	IRS1
Insulin Resistance in Hepatocytes	1949-01-01	0.12206124682690901	0.20884664424064395	0	0	7972355769230760	1676771645630500	IRS1
Proteins Involved in Systemic Scleroderma	1949-01-01	0.12206124682690901	0.20884664424064395	0	0	7972355769230760	1676771645630500	FBN1
NTRK -> AP-1/CREB/ELK/SRF/MYC/SMAD3/TP53 Signaling	1951-01-01	0.12671966397645323	0.20884664424064395	0	0	7652692307692300	1.58088e+16	IRS1
Polycystic Ovary Syndrome	1952-01-01	0.12903976956627014	0.20884664424064395	0	0	7502262443438910	1.53619e+16	IRS1
Muscular Dystrophies	1953-01-01	0.1313538272083178	0.20884664424064395	0	0	7357618343195260	1.49349e+16	IRS1
Adipokines and Cytokines in Insulin Resistance in Skeletal Muscles	1953-01-01	0.1313538272083178	0.20884664424064395	0	0	7357618343195260	1.49349e+16	IRS1
Insulin Signaling	1954-01-01	0.13366185231401212	0.20884664424064395	0	0	7218432510885340	1.45267e+16	IRS1
ERBB/VEGFR/Akt Signaling in Breast Cancer	1954-01-01	0.13366185231401212	0.20884664424064395	0	0	7218432510885340	1.45267e+16	IRS1
Airway Smooth Muscle Cell High Rate Proliferation	1954-01-01	0.13366185231401212	0.20884664424064395	0	0	7218432510885340	1.45267e+16	IRS1
Proteins Involved in Breast Cancer Related to IGF1R/Akt Signaling Pathway	1955-01-01	0.1359638603430485	0.2098207721343341	0	0	7.0844e+16	1.4136e+16	IRS1
Steroids Induced Cataract	1959-01-01	0.14511202875008503	0.21854221197301962	0	0	6594496021220150	1.2729e+16	IRS1
Antigen-Presenting Cell Role in Asthma	1959-01-01	0.14511202875008503	0.21854221197301962	0	0	6594496021220150	1.2729e+16	ITK
Proteins Involved in Female Infertility	1960-01-01	0.1473841813494661	0.21932169843670551	0	0	6482398956975220	1241193110915410	MSX1
VEGFA Dependent Angiogenesis in Cancer	1962-01-01	0.15191072568004607	0.22339812600006778	0	0	6269230769230760	1181412879472090	IRS1
Cardiomyocyte Hypertrophy	1965-01-01	0.15865636663963978	0.22525909659025053	0	0	5974459134615380	1.09991e+16	IRS1
Proteins Involved in Hypertrophic Cardiomyopathy	1965-01-01	0.15865636663963978	0.22525909659025053	0	0	5974459134615380	1.09991e+16	OBSCN
Androgens in Sebocyte Maturation	1965-01-01	0.15865636663963978	0.22525909659025053	0	0	5974459134615380	1.09991e+16	IRS1
Proteins Involved in Epilepsy	2/270	0.16038447677225837	0.22525909659025053	0	0	2879572724612230	5270140343954210	OPHN1;BSN
Proteins Involved in Medulloblastoma	1968-01-01	0.16534935780163626	0.22871024225121955	0	0	5.70608e+16	1.02692e+16	IRS1
Growth Factor Signaling in Pancreatic Neoplasms	1970-01-01	0.1697823011464876	0.22871024225121955	0	0	5540133779264210	9823977094645830	IRS1
Dilated Cardiomyopathy	1970-01-01	0.1697823011464876	0.22871024225121955	0	0	5540133779264210	9823977094645830	IRS1
Cytokines Trigger Otitis Media	1971-01-01	0.1719901021729171	0.22871024225121955	0	0	5460714285714280	9612595557595610	ITK
Pancreatic Neuroendocrine Tumors	1971-01-01	0.1719901021729171	0.22871024225121955	0	0	5460714285714280	9612595557595610	IRS1
CXC Chemokine Receptor Signaling	1975-01-01	0.18076384627851877	0.23536959150848796	0	0	5164501039501030	8834208607380440	ITK
Integrins in Cancer Cell Motility, Invasion and Survival	1975-01-01	0.18076384627851877	0.23536959150848796	0	0	5164501039501030	8834208607380440	IRS1
Proteins Involved in Insulin Resistance	1981-01-01	0.19375369312703866	0.2471348126620391	0	0	4.77572e+16	7.83776e+16	IRS1
mTOR Signaling	1981-01-01	0.19375369312703866	0.2471348126620391	0	0	4.77572e+16	7.83776e+16	IRS1
Growth Factor Signaling in Hepatocellular Carcinoma	1982-01-01	0.19589893099909875	0.24734713509987213	0	0	4716524216524210	7688672188811660	IRS1
CC Chemokine Receptor Signaling	1988-01-01	0.20865324681188407	0.2582342163513417	0	0	4389920424403180	6879363131937400	ITK
Smooth Muscle Cell Dysfunction in Pulmonary Hypertension	1988-01-01	0.20865324681188407	0.2582342163513417	0	0	4389920424403180	6879363131937400	IRS1
Hypertrophic Cardiomyopathy	1989-01-01	0.21075958057773525	0.2582837997276167	0	0	4339816433566430	6757255731043810	IRS1
Epithelial to Mesenchymal Transition in Cancer: Overview	1990-01-01	0.2128604133864499	0.2583257444010314	0	0	4290838375108030	6638436135680960	IRS1
Endometrioid Endometrial Cancer	1992-01-01	0.21704563251246187	0.26085968926304415	0	0	4196111580726960	6410180035186160	IRS1
ESR1/ERBB Positive Luminal Breast Cancer	1993-01-01	0.2191300468797104	0.26085968926304415	0	0	4150292642140460	6300517358841770	IRS1
Proteins Involved in Cataract	1994-01-01	0.22120901649506144	0.26085968926304415	0	0	410545905707196	6193689510005750	IRS1
Proteins Involved in Polycystic Ovary Syndrome	1999-01-01	0.23152267962537237	0.27033480581544106	0	0	3895015698587120	5698709605268140	IRS1
Proteins Involved in Osteoporosis	1/100	0.23356927222454107	0.27033480581544106	0	0	3.85548e+16	5606931137649970	IRS1
Proteins Involved in Obesity	1/106	0.2457370008212327	0.27924659184230993	0	0	3634065934065930	5100387616495910	IRS1
Endometrial Cancer	1/106	0.2457370008212327	0.27924659184230993	0	0	3634065934065930	5100387616495910	IRS1
Ca2+ Flux Regulation	1/109	0.25174958853019236	0.28350178888535177	0	0	353258547008547	4872567139420540	IRS1
Hepatocellular Carcinoma	1/112	0.25771514426355596	0.2876285092227187	0	0	3.43659e+16	4659674333934340	IRS1
Proteins Involved in Diabetes Mellitus Type 2	1/115	0.26363402890281185	0.2916305629455883	0	0	3345647773279350	4460395502395700	IRS1
Pancreatic Ductal Carcinoma	1/117	0.2675542005633415	0.29337083395103236	0	0	3287632625994690	4334523721574240	IRS1
Multiple Myeloma	1/121	0.2753332147632474	0.29927523343831236	0	0	3177403846153840	4098130405054640	IRS1
Prostate Cancer	1/123	0.27919226661677476	0.3008537355784211	0	0	3125	3.98705e+16	IRS1
Receptors and Adaptor Proteins Activated in Cancer	1/125	0.28303115363792686	0.30238371115163126	0	0	3074286600496270	3880359332760980	IRS1
Proteins Involved in Hepatocellular Carcinoma	1/130	0.29254082698316297	0.3072907846461796	0	0	295438282647585	3631382731464100	IRS1
Ovarian Cancer	1/130	0.29254082698316297	0.3072907846461796	0	0	295438282647585	3631382731464100	IRS1
Melanoma	1/145	0.3203334403206148	0.3336806670006404	0	0	264463141025641	3010629421392720	IRS1
Proteins with Altered Expression in Cancer-Associated Sustaining of Proliferative Signaling	1/175	0.37274315035270106	0.38506523796766634	0	0	2185344827586200	2.15664e+16	IRS1
Proteins Involved in Amyotrophic Lateral Sclerosis	1/181	0.38273880018762685	0.39215041002830614	0	0	2111858974358970	2.02823e+16	HECW1
Proteins Involved in non-Alcoholic Fatty Liver Disease	1/186	0.3909489891741956	0.3973058833071094	0	0	2.05426e+16	1.92932e+16	IRS1
Proteins Involved in Myocarditis	1/207	0.4242773573584548	0.4276989489500552	0	0	1.84289e+16	1.58003e+16	PZP
Proteins Involved in Neuroblastoma	1/216	0.43800697882218875	0.43800697882218875	0	0	1.76494e+16	1.45699e+16	MSX1

## Sheet: Biocarta
Term	Overlap	P-value	Adjusted P-value	Old P-value	Old Adjusted P-value	Odds Ratio	Combined Score	Genes
Insulin Signaling Pathway Homo sapiens h insulinPathway	2024-11-01	0.02877373299362358	0.06944974450517252	0	0	3.83404e+16	1360428936891650	IRS1
Multiple antiapoptotic pathways from IGF-1R signaling lead to BAD phosphorylation Homo sapiens h igf1rPathway	2013-01-01	0.033917348898843465	0.06944974450517252	0	0	3.19471e+16	1.08104e+16	IRS1
The IGF-1 Receptor and Longevity Homo sapiens h longevityPathway	2016-01-01	0.04158270052170735	0.06944974450517252	0	0	2.55538e+16	8126304639681270	IRS1
IGF-1 Signaling Pathway Homo sapiens h igf1Pathway	2020-01-01	0.05171041322818909	0.06944974450517252	0	0	2.017e+16	5974559828701410	IRS1
The Co-Stimulatory Signal During T-cell Activation Homo sapiens h ctla4Pathway	2020-01-01	0.05171041322818909	0.06944974450517252	0	0	2.017e+16	5974559828701410	ITK
Growth Hormone Signaling Pathway Homo sapiens h ghPathway	2022-01-01	0.05673482023315897	0.06944974450517252	0	0	1.82473e+16	5.23581e+16	IRS1
mTOR Signaling Pathway Homo sapiens h mTORPathway	2024-01-01	0.061733106226820024	0.06944974450517252	0	0	1665886287625410	463938490228076	IRS1
Regulation of eIF4e and p70 S6 Kinase Homo sapiens h eif4Pathway	2024-01-01	0.061733106226820024	0.06944974450517252	0	0	1665886287625410	463938490228076	IRS1
IL-2 Receptor Beta Chain in T cell Activation Homo sapiens h il2rbPathway	1949-01-01	0.12206124682690901	0.12206124682690901	0	0	7972355769230760	1676771645630500	IRS1

## Sheet: NCI Nature
Term	Overlap	P-value	Adjusted P-value	Old P-value	Old Adjusted P-value	Odds Ratio	Combined Score	Genes
Regulation of RhoA activity Homo sapiens 49ece019-6195-11e5-8ac5-06603eb7f303	1946-02-01	0.006618861584156887	0.11913950851482397	0	0	1773885918003560	8901061328510200	OBSCN;OPHN1
Beta5 beta6 beta7 and beta8 integrin cell surface interactions Homo sapiens 108637d6-618e-11e5-8ac5-06603eb7f303	2017-01-01	0.04412453306089756	0.17419214247767076	0	0	2.39555e+16	7475896142380640	FBN1
S1P2 pathway Homo sapiens 7796a240-6195-11e5-8ac5-06603eb7f303	2024-01-01	0.061733106226820024	0.17419214247767076	0	0	1665886287625410	463938490228076	IRS1
IGF1 pathway Homo sapiens 5e904cd6-6193-11e5-8ac5-06603eb7f303	2028-01-01	0.07165184698641218	0.17419214247767076	0	0	1.4188e+16	3739875501073140	IRS1
Signaling events regulated by Ret tyrosine kinase Homo sapiens e4431190-6195-11e5-8ac5-06603eb7f303	1938-01-01	0.09600081967786796	0.17419214247767076	0	0	1.03482e+16	2.425e+16	IRS1
Insulin Pathway Homo sapiens 073b9f25-6194-11e5-8ac5-06603eb7f303	1943-01-01	0.10793922397015307	0.17419214247767076	0	0	9114010989010980	2.02895e+16	IRS1
Beta3 integrin cell surface interactions Homo sapiens c2800165-618d-11e5-8ac5-06603eb7f303	1943-01-01	0.10793922397015307	0.17419214247767076	0	0	9114010989010980	2.02895e+16	FBN1
Class I PI3K signaling events Homo sapiens 12b82bb7-6191-11e5-8ac5-06603eb7f303	1948-01-01	0.11972290415463233	0.17419214247767076	0	0	8142389525368240	1728283520220540	ITK
Signaling events mediated by PTP1B Homo sapiens be498a9b-6195-11e5-8ac5-06603eb7f303	1952-01-01	0.12903976956627014	0.17419214247767076	0	0	7502262443438910	1.53619e+16	IRS1
IL2-mediated signaling events Homo sapiens a2a1883c-6193-11e5-8ac5-06603eb7f303	1955-01-01	0.1359638603430485	0.17419214247767076	0	0	7.0844e+16	1.4136e+16	IRS1
SHP2 signaling Homo sapiens 85755aa4-6195-11e5-8ac5-06603eb7f303	1957-01-01	0.14054988666177856	0.17419214247767076	0	0	6830700549450540	1.34032e+16	IRS1
Fc-epsilon receptor I signaling in mast cells Homo sapiens 86cd7795-6192-11e5-8ac5-06603eb7f303	1958-01-01	0.14283393559629126	0.17419214247767076	0	0	6.71053e+16	1.30592e+16	ITK
IL4-mediated signaling events Homo sapiens cff33f50-6193-11e5-8ac5-06603eb7f303	1960-01-01	0.1473841813494661	0.17419214247767076	0	0	6482398956975220	1241193110915410	IRS1
TCR signaling in naive CD4+ T cells Homo sapiens 0c2862fa-6196-11e5-8ac5-06603eb7f303	1964-01-01	0.15641368962933222	0.17419214247767076	0	0	6069597069597060	1.12606e+16	ITK
Beta1 integrin cell surface interactions Homo sapiens 2fd0bc63-618d-11e5-8ac5-06603eb7f303	1966-01-01	0.16089319370328137	0.17419214247767076	0	0	5882248520710050	1.0747e+16	FBN1
Signaling events mediated by VEGFR1 and VEGFR2 Homo sapiens d6f6ae1f-6195-11e5-8ac5-06603eb7f303	1968-01-01	0.16534935780163626	0.17419214247767076	0	0	5.70608e+16	1.02692e+16	AKAP1
mTOR signaling pathway Homo sapiens 559dd850-6194-11e5-8ac5-06603eb7f303	1969-01-01	0.16756872462309957	0.17419214247767076	0	0	5.62189e+16	1.00427e+16	IRS1
Integrins in angiogenesis Homo sapiens 2ddeac89-6194-11e5-8ac5-06603eb7f303	1972-01-01	0.17419214247767076	0.17419214247767076	0	0	5383531960996740	9408240653917500	IRS1

## Sheet: Bioplex
Term	Overlap	P-value	Adjusted P-value	Old P-value	Old Adjusted P-value	Odds Ratio	Combined Score	Genes
ALDH3A1	2024-11-03	2.85598e+10	1.77071e+12	0	0	1495425	1909073898815700	IGHG3;IGHG1;IGHG2
ALDH2	2015-03-01	7.81681e+08	2.42321e+11	0	0	99675	1.1721e+16	IGHG3;IGHG4;IGHG1
SNX27	1954-04-01	1.2597e+11	2603374947960	0	0	3248489795918360	3664963667282770	IGHG3;IGHG4;IGHG1;IGHG2
CA8	2020-03-01	1.94024e+11	3.00738e+11	0	0	7034117647058820	7632096802766980	IGHG3;IGHG1;IGHG2
ASCC1	2016-02-01	8.07379e+11	0.008342912185821736	0	0	5583473389355740	3976392213785670	IGHG1;IGHG2
ZNF354C	2016-02-01	8.07379e+11	0.008342912185821736	0	0	5583473389355740	3976392213785670	IGHG1;IGHG2
SUSD3	2020-02-01	0.001269705243146536	0.010857601932741549	0	0	4341830065359470	2.89555e+16	IGHG1;IGHG2
FAM175B	2021-02-01	0.0014009808945472965	0.010857601932741549	0	0	4113106295149630	2.70255e+16	IGHG1;IGHG2
GDPD1	2027-02-01	0.0023179503687532177	0.015968102540299945	0	0	3.12502e+16	1.89597e+16	IGHG1;IGHG2
ZFP41	1934-02-01	0.003661116595332141	0.022698922891059275	0	0	2440563725490190	1369153101039380	AKAP1;FBN1
PDE4DIP	1951-02-01	0.008085162591771175	0.0449959476273796	0	0	1.59248e+16	7672115694292030	IGHG1;IGHG2
ZSCAN20	1953-02-01	0.008708893089170245	0.0449959476273796	0	0	1.52987e+16	7256816372512570	IGHG1;IGHG2
DDX19B	1973-02-01	0.01605905442556056	0.07658933649113497	0	0	1.09782e+16	4535616966163470	IGHG1;IGHG2
TBC1D22B	1979-02-01	0.01863850207343616	0.08254193775378872	0	0	1.01197e+16	4030190390528260	IGHG1;IGHG2
CDK15	1986-02-01	0.021852861604271988	0.08963417372748318	0	0	927310924369748	3545502287445610	IGHG1;IGHG2
DDX31	1990-02-01	0.02378554357048376	0.08963417372748318	0	0	884982174688057	33086627637467	IGHG1;IGHG2
GUCY1B3	2024-10-01	0.026191859470542787	0.08963417372748318	0	0	426025641025641	1.55172e+16	MUL1
KIAA0907	2024-10-01	0.026191859470542787	0.08963417372748318	0	0	426025641025641	1.55172e+16	IGHG2
DFNA5	2024-11-01	0.02877373299362358	0.08963417372748318	0	0	3.83404e+16	1360428936891650	MUL1
TRHDE	2024-12-01	0.031348890445829294	0.08963417372748318	0	0	3485314685314680	1.20682e+16	MUL1
PRSS37	2024-12-01	0.031348890445829294	0.08963417372748318	0	0	3485314685314680	1.20682e+16	AKAP1
DEFA6	2014-01-01	0.036479125395076716	0.08963417372748318	0	0	2.94882e+16	9763576151436200	PZP
CST2	2014-01-01	0.036479125395076716	0.08963417372748318	0	0	2.94882e+16	9763576151436200	KCNG4
A2M	2015-01-01	0.03903423694583945	0.08963417372748318	0	0	2.73805e+16	8880359995755280	PZP
UGT1A10	2015-01-01	0.03903423694583945	0.08963417372748318	0	0	2.73805e+16	8880359995755280	IGHG1
NPAS1	2015-01-01	0.03903423694583945	0.08963417372748318	0	0	2.73805e+16	8880359995755280	AKAP1
TFG	2015-01-01	0.03903423694583945	0.08963417372748318	0	0	2.73805e+16	8880359995755280	IGHG1
CDC37	2016-01-01	0.04158270052170735	0.09207597972663771	0	0	2.55538e+16	8126304639681270	ITK
ARMC6	2017-01-01	0.04412453306089756	0.09331950292293938	0	0	2.39555e+16	7475896142380640	MUL1
PRKACG	2018-01-01	0.04665975146146969	0.09331950292293938	0	0	2254524886877820	6909833217880460	AKAP1
NARG2	2018-01-01	0.04665975146146969	0.09331950292293938	0	0	2254524886877820	6909833217880460	IGHG2
RPP25	2019-01-01	0.04918837257235504	0.09530247185893789	0	0	2.12917e+16	6413258686532760	AKAP1
STAMBP	2020-01-01	0.05171041322818909	0.09665020108985221	0	0	2.017e+16	5974559828701410	IGHG2
RBM24	2021-01-01	0.05422589020123468	0.09665020108985221	0	0	1.91606e+16	5584535629343880	IGHG2
MAPK6	2022-01-01	0.05673482023315897	0.09665020108985221	0	0	1.82473e+16	5.23581e+16	IGHG2
HSP90AB1	2023-01-01	0.05923722002281265	0.09665020108985221	0	0	1.7417e+16	4.92239e+16	ITK
BZW2	2023-01-01	0.05923722002281265	0.09665020108985221	0	0	1.7417e+16	4.92239e+16	MUL1
APBB2	2023-01-01	0.05923722002281265	0.09665020108985221	0	0	1.7417e+16	4.92239e+16	AKAP1
CNGA3	2024-01-01	0.061733106226820024	0.0981398098990472	0	0	1665886287625410	463938490228076	MUL1
HSP90AB3P	2027-01-01	0.06918184933137322	0.1072318664636285	0	0	1.47345e+16	3935600928291530	ITK
CST4	1930-01-01	0.07657256603469816	0.1157926608329582	0	0	1.32082e+16	3.39387e+16	KCNG4
CST1	1933-01-01	0.08390569957761398	0.11842556366944806	0	0	1.19681e+16	2965781216894510	KCNG4
PPP6R2	1934-01-01	0.08633735729569093	0.11842556366944806	0	0	1.16049e+16	2842610813491060	MUL1
NPPA	1934-01-01	0.08633735729569093	0.11842556366944806	0	0	1.16049e+16	2842610813491060	OBSCN
PRKACB	1935-01-01	0.08876268201595139	0.11842556366944806	0	0	1.1263e+16	2.72766e+16	AKAP1
HAUS7	1935-01-01	0.08876268201595139	0.11842556366944806	0	0	1.1263e+16	2.72766e+16	MUL1
PRKAR2B	1936-01-01	0.09118168990618711	0.11842556366944806	0	0	1094065934065930	2.62018e+16	AKAP1
C4orf26	1937-01-01	0.09359439709359604	0.11842556366944806	0	0	1.06362e+16	2.51949e+16	FBN1
C18orf1	1937-01-01	0.09359439709359604	0.11842556366944806	0	0	1.06362e+16	2.51949e+16	HECW1
HSP90AA5P	1939-01-01	0.09840097371317154	0.11962471314150265	0	0	1.00754e+16	2.33619e+16	ITK
REEP5	1939-01-01	0.09840097371317154	0.11962471314150265	0	0	1.00754e+16	2.33619e+16	AKAP1
RANBP6	1940-01-01	0.10079487520046404	0.12017850504670713	0	0	9816568047337270	2252576227001390	MUL1
GAPDHS	1945-01-01	0.11267115223650281	0.1293631747900588	0	0	8698863636363630	1.89921e+16	ITK
FRMD1	1945-01-01	0.11267115223650281	0.1293631747900588	0	0	8698863636363630	1.89921e+16	IGHG2
ZNF408	1952-01-01	0.12903976956627014	0.1454630129656136	0	0	7502262443438910	1.53619e+16	FBN1
FCF1	1955-01-01	0.1359638603430485	0.15053141680837512	0	0	7.0844e+16	1.4136e+16	IGHG2
PEX19	1961-01-01	0.14965040861097215	0.16277763743649604	0	0	6374038461538460	1.21072e+16	MUL1
SCN3B	1967-01-01	0.16312418577706625	0.17086100306169083	0	0	5.79283e+16	1.05038e+16	MUL1
LYPD4	1967-01-01	0.16312418577706625	0.17086100306169083	0	0	5.79283e+16	1.05038e+16	OBSCN
SLC39A4	1968-01-01	0.16534935780163626	0.17086100306169083	0	0	5.70608e+16	1.02692e+16	MUL1
SLC39A12	1970-01-01	0.1697823011464876	0.1725656175587251	0	0	5540133779264210	9823977094645830	MUL1
FAM189B	1973-01-01	0.1763884367943279	0.1763884367943279	0	0	5308493589743580	9210590394266860	HECW1

## Sheet: Humap
Term	Overlap	P-value	Adjusted P-value	Old P-value	Old Adjusted P-value	Odds Ratio	Combined Score	Genes
PRKAR2B	2024-06-01	0.015796862298306416	0.02100789576309119	0	0	76.7	3181473007644560	AKAP1
LDLRAD4	2024-08-01	0.02100789576309119	0.02100789576309119	0	0	5478021978021970	2.11608e+16	HECW1

## Sheet: PPIhub
Term	Overlap	P-value	Adjusted P-value	Old P-value	Old Adjusted P-value	Odds Ratio	Combined Score	Genes
IKBKG	4/332	0.01153052235390612	0.650751826161684	0	0	4882777501244400	2.17907e+16	IGHG3;ITK;IGHG1;IRS1
INSR	3/202	0.016423802883480162	0.650751826161684	0	0	5954170854271350	2446582856502790	ITK;IRS1;PZP
PIK3CA	2/125	0.043415016908713605	0.650751826161684	0	0	6320420851267330	19826843468871	ITK;IRS1
CAV1	2/125	0.043415016908713605	0.650751826161684	0	0	6320420851267330	19826843468871	IRS1;AKAP1
GRIN1	2/149	0.05935486874398331	0.650751826161684	0	0	5282112845138050	1.49179e+16	IRS1;BSN
MAPK8	3/352	0.0664885951995856	0.650751826161684	0	0	3.36928e+16	913320095369388	IRS1;BSN;AKAP1
ALB	2/164	0.07018891638286555	0.650751826161684	0	0	4789397240377630	1.27233e+16	IGHG1;IGHG2
ERBB2	2/175	0.07851375614324749	0.650751826161684	0	0	4482375609203210	1.14053e+16	ITK;IRS1
CBL	2/180	0.08239645230382558	0.650751826161684	0	0	4355364617757210	1.08719e+16	ITK;PZP
SUMO1	2/198	0.09684393045207626	0.650751826161684	0	0	3951780712284910	9226042862678680	OBSCN;MSX1
GRIN2B	2/219	0.11452982015742556	0.650751826161684	0	0	3.56556e+16	7726273176615120	IRS1;BSN
PRKDC	2/296	0.18491453679016107	0.650751826161684	0	0	2621448579431770	4424642194205220	IRS1;BSN
PIK3R1	2/301	0.1896963301310062	0.650751826161684	0	0	2.57696e+16	4283752971897010	ITK;IRS1
MAPK3	2/326	0.21384477356786835	0.650751826161684	0	0	2.37509e+16	3.66359e+16	IRS1;BSN
PRKCB	2/338	0.2255480628908192	0.650751826161684	0	0	2.28887e+16	3408628934584450	IRS1;BSN
RPS6KA3	2/375	0.26189577558145677	0.650751826161684	0	0	2.05793e+16	2.75723e+16	IRS1;BSN
CDK2	3/675	0.26527129493650214	0.650751826161684	0	0	1.72098e+16	2.28375e+16	IRS1;BSN;AKAP1
BCL2	1/121	0.2753332147632474	0.650751826161684	0	0	3177403846153840	4098130405054640	IRS1
PLCG2	1/121	0.2753332147632474	0.650751826161684	0	0	3177403846153840	4098130405054640	ITK
GSK3B	3/696	0.28044711959996366	0.650751826161684	0	0	1667012987012980	2.11939e+16	IRS1;BSN;AKAP1
CDH1	1/127	0.28684997913025934	0.650751826161684	0	0	302518315018315	3777836377286270	IRS1
BTK	1/128	0.28875190100360926	0.650751826161684	0	0	3.00121e+16	3728067070572590	ITK
ITGB1	1/129	0.2906488460270729	0.650751826161684	0	0	2.97761e+16	3679257566380570	PZP
SGK1	1/135	0.3019267153971721	0.650751826161684	0	0	2.84343e+16	3.40521e+16	BSN
JAK1	1/136	0.3037891783385338	0.650751826161684	0	0	2.82222e+16	3.36246e+16	IRS1
HSP90AB1	1/138	0.3074994900852245	0.650751826161684	0	0	2.78074e+16	3279277575579460	IRS1
MTOR	1/138	0.3074994900852245	0.650751826161684	0	0	2.78074e+16	3279277575579460	IRS1
TAF1	1/138	0.3074994900852245	0.650751826161684	0	0	2.78074e+16	3279277575579460	MSX1
RHOA	1/139	0.3093473638534097	0.650751826161684	0	0	2.76045e+16	3238811467495040	OPHN1
NPM1	1/144	0.31851440938712056	0.650751826161684	0	0	2663259817105970	304700243535845	IRS1
FYN	2/433	0.3189410802352129	0.650751826161684	0	0	1.77572e+16	2.0292e+16	ITK;IRS1
PPP2R1A	1/146	0.3221477072576515	0.650751826161684	0	0	2626259946949600	2.97488e+16	IRS1
TBP	1/154	0.336491800053793	0.650751826161684	0	0	2.48793e+16	2709811284813390	MSX1
PRKCZ	1/156	0.3400310325554697	0.650751826161684	0	0	2.45558e+16	2.64888e+16	IRS1
CHUK	1/157	0.3417936961730519	0.650751826161684	0	0	2.43972e+16	2.61916e+16	IRS1
IRS1	1/157	0.3417936961730519	0.650751826161684	0	0	2.43972e+16	2.61916e+16	IRS1
JAK2	1/159	0.3453051777882826	0.650751826161684	0	0	2408592989289190	2561121185943120	IRS1
SUMO2	1/162	0.35053796361167666	0.650751826161684	0	0	2.36335e+16	2477471578120030	MSX1
EGFR	2/467	0.35200186595070626	0.650751826161684	0	0	1643010752688170	1.7155e+16	IGHG1;IRS1
PTK2	1/163	0.3522730896330789	0.650751826161684	0	0	2.34865e+16	2450457227227340	IRS1
PLK1	1/166	0.35745122403485163	0.650751826161684	0	0	2.30559e+16	2371894913920960	IRS1
PTPN11	1/168	0.36088072718967973	0.650751826161684	0	0	2.27775e+16	2.3215e+16	IRS1
IKBKB	1/169	0.362588737645971	0.650751826161684	0	0	226407967032967	2296877221574500	IRS1
SFN	1/173	0.3693761077617889	0.650751826161684	0	0	2210979427549190	2202002611866560	IRS1
PRKCD	1/173	0.3693761077617889	0.650751826161684	0	0	2210979427549190	2202002611866560	IRS1
YWHAH	1/177	0.3760925529422077	0.650751826161684	0	0	2160292832167830	2.11259e+16	IRS1
MAPK10	1/182	0.3843894780616104	0.650751826161684	0	0	2100084997875050	2007889113102010	IRS1
HSPA8	1/183	0.3860358247792144	0.650751826161684	0	0	2088440405748090	198783000538624	IRS1
PPP1CA	1/184	0.38767785147008593	0.650751826161684	0	0	2076923076923070	1.96805e+16	AKAP1
HNRNPK	1/188	0.3942029797950209	0.650751826161684	0	0	2.03209e+16	1.89165e+16	ITK
RPS3	1/189	0.3958235725596017	0.650751826161684	0	0	2.02117e+16	1873197445207910	IRS1
PRKCE	1/193	0.40226351544129346	0.650751826161684	0	0	1.97867e+16	1801867903378010	IRS1
SHC1	1/195	0.40545818275146445	0.650751826161684	0	0	1.95807e+16	1.76762e+16	IRS1
SP1	1/195	0.40545818275146445	0.650751826161684	0	0	1.95807e+16	1.76762e+16	MSX1
CSNK1E	1/195	0.40545818275146445	0.650751826161684	0	0	1.95807e+16	1.76762e+16	BSN
LCK	1/196	0.4070492282998012	0.650751826161684	0	0	1.94793e+16	1.75084e+16	ITK
LYN	1/197	0.4086360961583358	0.650751826161684	0	0	1937892464678170	1.73428e+16	IRS1
VIM	1/199	0.41179734199403834	0.650751826161684	0	0	1918123543123540	1.70181e+16	IRS1
CDC42	1/205	0.4211819289728438	0.650751826161684	0	0	1.86114e+16	1.60931e+16	OPHN1
HDAC2	1/214	0.4349839892206522	0.650751826161684	0	0	1.78169e+16	1.48316e+16	IRS1
YWHAE	1/215	0.43649747296771096	0.650751826161684	0	0	1773274622573680	1469996239349110	IRS1
IGF1R	1/215	0.43649747296771096	0.650751826161684	0	0	1773274622573680	1469996239349110	IRS1
CRK	1/215	0.43649747296771096	0.650751826161684	0	0	1773274622573680	1469996239349110	IRS1
TGFBR1	1/216	0.43800697882218875	0.650751826161684	0	0	1.76494e+16	1.45699e+16	ITK
CSNK2A1	2/564	0.44294472309902605	0.650751826161684	0	0	1.35266e+16	1101486642523390	IRS1;BSN
SMAD4	1/221	0.445495198912698	0.650751826161684	0	0	1724388111888110	1.39429e+16	ITK
ATM	1/222	0.44698105231307594	0.650751826161684	0	0	1.7165e+16	1.38219e+16	BSN
MAPK9	1/222	0.44698105231307594	0.650751826161684	0	0	1.7165e+16	1.38219e+16	IRS1
PLCG1	1/244	0.4786990791566307	0.6770172690929491	0	0	1.55935e+16	1148749914920870	ITK
NCK1	1/244	0.4786990791566307	0.6770172690929491	0	0	1.55935e+16	1148749914920870	IRS1
RAC1	1/249	0.4856548927103332	0.677180765891873	0	0	1.52753e+16	1103267736824440	OPHN1
CSNK2A2	1/289	0.538118804017285	0.7399133555237668	0	0	1.3127e+16	0.813448776025305	IRS1
ARRB2	1/323	0.5785559729846553	0.7739368448261918	0	0	1.17206e+16	0.6413755458642201	BSN
SMAD3	1/328	0.5842018314401403	0.7739368448261918	0	0	1.15385e+16	0.6202024085531392	IRS1
CREBBP	1/334	0.5908789670180331	0.7739368448261918	0	0	1.13271e+16	0.595968463178901	MSX1
CTNNB1	1/337	0.5941779695181326	0.7739368448261918	0	0	1.12242e+16	0.5843076713329622	IRS1
GRB2	2/767	0.608464674920809	0.7739368448261918	0	0	0.9833141099577086	0.48852659678684024	ITK;IRS1
AKT1	1/355	0.6134308360668013	0.7739368448261918	0	0	1064374185136890	0.5201466340307868	IRS1
CALM1	1/359	0.6175859670835269	0.7739368448261918	0	0	1.05227e+16	0.5071263395200403	OBSCN
YWHAB	2/812	0.6398682995572861	0.7918370207021416	0	0	0.9265068990559187	0.41367875755334954	IRS1;BSN
MAPK1	1/406	0.6632444746542048	0.8106321356884726	0	0	0.9279202279202279	0.3810148249666385	IRS1
YWHAG	1/428	0.6827351770166626	0.8242778356664585	0	0	0.8791208791208791	0.33551492709298375	IRS1
ECM10	1/492	0.7333562550132348	0.8415763888985983	0	0	0.7620241265862447	0.2363217202560624	GDS1
UBC7	1/494	0.7348031697923674	0.8415763888985983	0	0	0.7588547355281635	0.2338430687555776	PRP16
GABARAPL1	1/499	0.7383868385846662	0.8415763888985983	0	0	0.7510426320667285	0.22778178233044719	IGHG2
YWHAZ	1/500	0.7390978494043314	0.8415763888985983	0	0	0.749498997995992	0.22659225379828937	IRS1
TP53	1/502	0.7405141878301185	0.8415763888985983	0	0	0.7464302164900968	0.2242354638472651	MSX1
SRC	1/513	0.7481702431165475	0.8415763888985983	0	0	0.72998046875	0.21178538578431713	ITK
UBC	1/540	0.7660351342694194	0.8415763888985983	0	0	0.692450406736121	0.18455689789151658	IRS1
PRKCA	1/547	0.7704599840370538	0.8415763888985983	0	0	0.6833262890955198	0.17818932952153	IRS1
MAPK14	1/552	0.7735702160583076	0.8415763888985983	0	0	0.676950998185118	0.1737996113206216	IRS1
ESR1	1/591	0.7964517891789765	0.8570513818338986	0	0	0.6309322033898305	0.1435930272138721	IRS1
SSB2	2/1156	0.8192028734902749	0.87205467177997	0	0	0.6386311890440751	0.12735807780069974	GDS1;PRP16
CDK1	1/659	0.8310434937543535	0.8752479349114999	0	0	0.5637421089548749	0.10433352588598788	IRS1
GROL	1/763	0.8730873130812338	0.9098488841583383	0	0	0.4841762568140521	0.06571226269342845	ACPH
SSA1	2314-02-01	0.9883430749133885	0.99826378326383	0	0	0.29912137865526833	0.003507317721629211	GDS1;PRP16
SSE1	1/1780	0.9928930023108682	0.99826378326383	0	0	0.19639382539888442	0.001400753957824989	PRP16
SSA2	2163-01-01	0.9976969138364346	0.99826378326383	0	0	0.1581957589126877	3.64759e+12	GDS1
SSB1	3026-02-01	0.99826378326383	0.99826378326383	0	0	0.2194600062247121	3.81361e+11	GDS1;PRP16

[truncated: 11 more sheets: KEA, Kinase perturbations down, Kinase pert. up, Virus host, CORUM, HMS LINCS, DEPOD, Glygen, The kinase library, PFOCR, Rummagene Kinases]
